# Supplementary material for: 3-(4-Bromo­phenyl­sulfin­yl)-2,5-dimethyl-1-benzofuran
Source: Acta Crystallogr Sect E Struct Rep Online. 2012 Feb 4;68(Pt 3):o584. doi: 10.1107/S1600536812002656 (PMC3297310; doi:10.1107/S1600536812002656)
Supplement: Supplementary file 2 [file e-68-0o584-Isup2.hkl]

# 
# h,k,l, Fc-squared, Fo-squared, sigma(Fo-squared) and status flag 
# 
data_I
_shelx_title ' 1148 IN P-1' 
_shelx_refln_list_code          4 
_shelx_F_calc_maximum      150.69 
_exptl_crystal_F_000       352.00 
_reflns_d_resolution_high  0.7496 
 
loop_ 
 _symmetry_equiv_pos_as_xyz 
 'x, y, z' 
 '-x, -y, -z' 
 
_cell_length_a     6.4145 
_cell_length_b    10.0266 
_cell_length_c    11.7639 
_cell_angle_alpha 101.606 
_cell_angle_beta   92.240 
_cell_angle_gamma 103.932 
 
_shelx_F_squared_multiplier     1.000 
 
loop_ 
 _refln_index_h 
 _refln_index_k 
 _refln_index_l 
 _refln_F_squared_calc 
 _refln_F_squared_meas 
 _refln_F_squared_sigma 
 _refln_observed_status 
   1   0   0       58.09       75.31      1.99 o 
   2   0   0     4738.89     5058.34    117.33 o 
   3   0   0       97.59      108.96      3.39 o 
   4   0   0      465.60      448.35     12.42 o 
   5   0   0      149.96      150.97      5.46 o 
   6   0   0        9.07       20.93      5.73 o 
  -6   1   0      189.37      188.65     14.21 o 
  -5   1   0      101.50      104.45      4.98 o 
  -4   1   0      218.36      215.56      5.54 o 
  -3   1   0     1054.49     1182.82     29.26 o 
  -2   1   0     1141.82     1257.88     29.97 o 
  -1   1   0     5084.66     5083.40    107.29 o 
   0   1   0      918.37      925.93     21.58 o 
   1   1   0     4359.28     4126.09     94.95 o 
   2   1   0     1279.68     1352.00     36.20 o 
   3   1   0     1220.67     1267.84     34.10 o 
   4   1   0     1648.32     1707.82     49.68 o 
   5   1   0      269.83      251.80     10.34 o 
   6   1   0       63.54       63.34      5.13 o 
  -6   2   0      355.84      356.92     16.77 o 
  -5   2   0        2.11        1.95      1.41 o 
  -4   2   0     2178.98     2321.70     55.95 o 
  -3   2   0       36.30       29.45      0.95 o 
  -2   2   0      751.88      762.72     15.22 o 
  -1   2   0      826.31      823.86     15.89 o 
   0   2   0     1408.82     1498.88     31.18 o 
   1   2   0    22708.76    20842.72    505.81 o 
   2   2   0      599.01      654.94     14.74 o 
   3   2   0     1831.64     1869.13     49.92 o 
   4   2   0        7.72       18.90      2.09 o 
   5   2   0      977.64      953.51     35.29 o 
   6   2   0       15.27       17.41      5.07 o 
  -8   3   0       22.31       24.90      4.19 o 
  -7   3   0       81.87       98.37      9.58 o 
  -6   3   0      129.59      146.44      5.94 o 
  -5   3   0      497.43      520.38     13.16 o 
  -4   3   0     1609.84     1723.97     39.44 o 
  -3   3   0      813.64      843.24     19.94 o 
  -2   3   0      566.98      551.83     13.13 o 
  -1   3   0     2478.30     2517.98     44.50 o 
   0   3   0        3.98        7.07      0.53 o 
   1   3   0     1560.43     1691.77     39.42 o 
   2   3   0      606.48      663.62     17.63 o 
   3   3   0      431.85      456.13     10.45 o 
   4   3   0     1125.35     1138.30     28.38 o 
   5   3   0       69.66       68.88      8.44 o 
   6   3   0      184.00      172.52     12.56 o 
  -8   4   0       11.66        8.93      5.29 o 
  -7   4   0      183.92      178.68     14.21 o 
  -6   4   0       98.94      101.93      5.37 o 
  -5   4   0     2115.51     2117.30     58.57 o 
  -4   4   0      153.53      141.10      4.18 o 
  -3   4   0     5845.50     6172.98    183.61 o 
  -2   4   0      256.61      256.57      5.09 o 
  -1   4   0     3734.28     3617.72     64.02 o 
   0   4   0       13.05       14.04      0.97 o 
   1   4   0      319.97      262.64      7.28 o 
   2   4   0     2049.44     2148.11     51.57 o 
   3   4   0      307.00      295.26      8.31 o 
   4   4   0       12.20       10.81      1.95 o 
   5   4   0        8.74       12.06      2.55 o 
   6   4   0       31.06       27.10      3.86 o 
  -8   5   0        0.11        3.64      4.00 o 
  -7   5   0       28.63       26.71      4.25 o 
  -6   5   0       44.35       45.65      2.92 o 
  -5   5   0      116.06      121.99      4.78 o 
  -4   5   0      985.70      924.15     28.50 o 
  -3   5   0      481.20      449.25     11.14 o 
  -2   5   0      720.16      662.94     11.97 o 
  -1   5   0     1123.73     1138.30     20.43 o 
   0   5   0     4098.41     4126.18     82.86 o 
   1   5   0      279.70      266.64      6.80 o 
   2   5   0      661.06      661.36     15.92 o 
   3   5   0      186.21      171.92      5.39 o 
   4   5   0      101.43       94.74      4.45 o 
   5   5   0        3.09        1.35      3.19 o 
   6   5   0       15.37       21.57      4.17 o 
  -8   6   0        5.90        5.72      4.39 o 
  -7   6   0       30.37       34.66     11.35 o 
  -6   6   0      135.28      112.02      9.16 o 
  -5   6   0      158.00      144.93      6.19 o 
  -4   6   0      810.97      733.98     22.99 o 
  -3   6   0        4.67        6.04      0.84 o 
  -2   6   0     2026.53     2062.59     38.05 o 
  -1   6   0        0.70        0.10      0.73 o 
   0   6   0     2803.23     2659.16     53.78 o 
   1   6   0       72.68       72.44      2.62 o 
   2   6   0      741.13      695.56     20.22 o 
   3   6   0      146.23      158.14      8.14 o 
   4   6   0      535.75      522.08     18.57 o 
   5   6   0        2.09        1.10      3.74 o 
   6   6   0       39.59       43.20      5.27 o 
  -8   7   0       17.86       19.61      5.10 o 
  -7   7   0       17.15       23.52      2.89 o 
  -6   7   0      171.07      160.22      7.90 o 
  -5   7   0       29.40       33.02      3.23 o 
  -4   7   0      431.89      423.51     12.17 o 
  -3   7   0       62.81       59.95      2.19 o 
  -2   7   0      413.56      395.67      7.96 o 
  -1   7   0      294.06      278.51      6.38 o 
   0   7   0      148.82      153.11      4.64 o 
   1   7   0     1048.12     1017.16     25.62 o 
   2   7   0      133.74      149.54      5.98 o 
   3   7   0      196.46      209.06      8.76 o 
   4   7   0      226.23      244.38     20.60 o 
   5   7   0      180.25      189.58     10.11 o 
  -7   8   0       24.97       18.95      4.52 o 
  -6   8   0      103.04      110.90      6.45 o 
  -5   8   0       45.41       41.90      3.95 o 
  -4   8   0      804.21      738.25     22.59 o 
  -3   8   0      463.14      426.78     10.48 o 
  -2   8   0      589.33      552.22     13.45 o 
  -1   8   0      333.97      337.62      8.35 o 
   0   8   0      110.49       91.71      3.71 o 
   1   8   0      239.06      249.32      7.74 o 
   2   8   0        0.89       -0.91      3.07 o 
   3   8   0      132.81      141.38      8.10 o 
   4   8   0       33.95       32.48      6.94 o 
   5   8   0       58.48       63.09     11.02 o 
  -7   9   0       18.97       10.23      4.70 o 
  -6   9   0       16.37       27.02      3.86 o 
  -5   9   0      452.09      400.06     17.21 o 
  -4   9   0        0.86        3.43      2.32 o 
  -3   9   0      748.22      721.28     18.47 o 
  -2   9   0        1.03       -0.36      2.00 o 
  -1   9   0      199.30      203.77      6.53 o 
   0   9   0       83.25       86.98      3.84 o 
   1   9   0      161.52      164.84      5.92 o 
   2   9   0       17.36       16.26      3.86 o 
   3   9   0       69.44       80.24      6.08 o 
   4   9   0        0.36        1.45      4.42 o 
  -6  10   0        0.99        4.25      3.70 o 
  -5  10   0       61.59       64.44      5.36 o 
  -4  10   0       48.08       47.17      3.50 o 
  -3  10   0      271.80      278.84     12.91 o 
  -2  10   0      148.63      139.47      8.59 o 
  -1  10   0      691.81      690.08     32.83 o 
   0  10   0       56.90       67.08      6.05 o 
   1  10   0      314.78      337.47     11.33 o 
   2  10   0       16.80       16.22      4.23 o 
   3  10   0       51.20       61.03      6.23 o 
  -6  11   0        1.65        1.55      4.18 o 
  -5  11   0       16.42       22.53      3.54 o 
  -4  11   0       70.17       65.81     16.64 o 
  -3  11   0        1.69        2.63      2.73 o 
  -2  11   0      207.33      193.01     11.02 o 
  -1  11   0       79.39       89.90      7.05 o 
   0  11   0      260.00      298.86     12.23 o 
   1  11   0       20.54       16.87      3.48 o 
   2  11   0      116.07      148.47      8.86 o 
  -5  12   0       50.46       48.56      5.37 o 
  -4  12   0       31.31       31.29      7.05 o 
  -3  12   0        0.44       -2.20      3.75 o 
  -2  12   0       26.33       27.54      5.29 o 
  -1  12   0       41.07       33.49      5.73 o 
   0  12   0       72.52       74.25      7.71 o 
   1  12   0        5.40        3.42      4.36 o 
  -3  13   0        1.81       -3.53      4.41 o 
  -2  13   0       24.59       26.88      5.73 o 
   1 -13   1       34.57       40.54      6.39 o 
   2 -13   1      186.11      182.88     11.46 o 
   3 -13   1       58.55       61.25      5.95 o 
  -1 -12   1       10.26       13.40      3.87 o 
   0 -12   1       18.61       18.73      6.17 o 
   1 -12   1      206.07      233.99     13.66 o 
   2 -12   1       15.71       15.86      4.63 o 
   3 -12   1       94.70      103.56      7.05 o 
   4 -12   1       24.35       24.39      4.35 o 
   5 -12   1       41.35       46.36      5.13 o 
  -2 -11   1      108.19      128.63      8.33 o 
  -1 -11   1       72.17       78.49      5.67 o 
   0 -11   1      143.63      162.70     17.52 o 
   1 -11   1       91.71       99.59      7.71 o 
   2 -11   1       12.09       13.00      4.19 o 
   3 -11   1      101.42      116.18      5.01 o 
   4 -11   1       19.28       15.17      4.85 o 
   5 -11   1       72.49       79.57      4.72 o 
   6 -11   1       14.77       24.19      5.18 o 
  -3 -10   1      313.80      388.68     43.41 o 
  -2 -10   1        2.01        2.70      3.92 o 
  -1 -10   1      508.53      536.73     16.97 o 
   0 -10   1        0.27       -0.20      2.50 o 
   1 -10   1      463.47      472.83     23.36 o 
   2 -10   1      159.84      160.33      7.30 o 
   3 -10   1       80.21       81.69      3.75 o 
   4 -10   1       14.67       20.58      2.93 o 
   5 -10   1       26.17       24.21      4.17 o 
   6 -10   1       16.41       22.50      4.17 o 
   7 -10   1        0.52       -3.10      3.51 o 
  -4  -9   1       37.01       45.83      9.80 o 
  -3  -9   1      188.57      187.67     10.28 o 
  -2  -9   1      281.81      243.34     11.74 o 
  -1  -9   1      184.12      194.80      7.29 o 
   0  -9   1      475.60      445.50     12.78 o 
   1  -9   1      180.29      180.08      6.01 o 
   2  -9   1       58.26       63.36      2.77 o 
   3  -9   1      120.34      115.76      4.19 o 
   4  -9   1       29.09       37.50      7.96 o 
   5  -9   1       85.72       65.27      6.17 o 
   6  -9   1       35.13       34.58      4.74 o 
   7  -9   1        4.71        5.45      3.30 o 
  -5  -8   1       23.62       10.91      4.83 o 
  -4  -8   1       82.32       79.52     25.78 o 
  -3  -8   1      155.43      137.46      8.02 o 
  -2  -8   1      318.36      310.84     11.98 o 
  -1  -8   1        6.19        5.77      1.82 o 
   0  -8   1      444.23      409.39     11.16 o 
   1  -8   1       61.03       50.08      2.02 o 
   2  -8   1     1482.46     1402.46     28.71 o 
   3  -8   1       51.79       55.99      2.30 o 
   4  -8   1      450.15      449.86     13.33 o 
   5  -8   1        0.23        0.19      2.80 o 
   6  -8   1       99.89       92.97     16.41 o 
   7  -8   1       11.28        7.11      3.12 o 
  -5  -7   1      185.90      195.61     17.08 o 
  -4  -7   1      142.83      142.49      8.24 o 
  -3  -7   1        7.64        7.41      3.15 o 
  -2  -7   1      405.19      386.25     12.80 o 
  -1  -7   1        0.34        2.12      1.40 o 
   0  -7   1      266.15      236.89      7.37 o 
   1  -7   1      378.35      334.50      6.69 o 
   2  -7   1      324.56      305.85      6.29 o 
   3  -7   1      449.46      424.76      9.85 o 
   4  -7   1       82.39       78.30      4.43 o 
   5  -7   1      140.16      143.04      7.37 o 
   6  -7   1       84.27       83.81      4.81 o 
   7  -7   1       44.31       49.87      8.13 o 
   8  -7   1       17.95       13.07      5.12 o 
  -6  -6   1      168.80      178.88     10.91 o 
  -5  -6   1       26.42       32.25      4.74 o 
  -4  -6   1      734.40      687.76     24.07 o 
  -3  -6   1      504.99      502.96     16.14 o 
  -2  -6   1     1836.14     1878.05     52.94 o 
  -1  -6   1      122.62      126.72      4.19 o 
   0  -6   1      584.10      576.04     12.01 o 
   1  -6   1       23.01       16.26      0.97 o 
   2  -6   1       14.10       19.50      0.98 o 
   3  -6   1       53.98       51.50      2.11 o 
   4  -6   1        5.63        7.70      1.74 o 
   5  -6   1       12.68       17.08      3.30 o 
   6  -6   1       64.54       56.55      3.56 o 
   7  -6   1      153.81      172.45     20.93 o 
   8  -6   1       17.62        6.47      4.77 o 
  -6  -5   1       13.52       13.38      3.86 o 
  -5  -5   1      404.83      417.26     15.19 o 
  -4  -5   1      137.52      129.17      5.44 o 
  -3  -5   1      524.93      514.97     18.89 o 
  -2  -5   1      181.99      153.58      6.54 o 
  -1  -5   1     1341.56     1259.02     35.36 o 
   0  -5   1     2196.22     2295.21     46.39 o 
   1  -5   1     1033.29     1004.93     19.31 o 
   2  -5   1       86.96       68.39      1.71 o 
   3  -5   1      155.03      136.11      4.01 o 
   4  -5   1       52.38       41.86      2.61 o 
   5  -5   1       97.11       89.00      3.92 o 
   6  -5   1      109.28      119.14     10.53 o 
   7  -5   1        3.73        1.29      5.18 o 
   8  -5   1       54.16       55.41      5.58 o 
  -7  -4   1      106.78      109.06     10.80 o 
  -6  -4   1       27.72       13.07      3.44 o 
  -5  -4   1       72.92       70.81      4.97 o 
  -4  -4   1       11.17       14.59      1.80 o 
  -3  -4   1     1307.19     1269.18     35.99 o 
  -2  -4   1     2217.05     2307.14     74.20 o 
  -1  -4   1     8557.23     9072.37    264.35 o 
   0  -4   1      523.52      566.95     10.26 o 
   1  -4   1     3364.76     3303.30     58.58 o 
   2  -4   1      722.54      831.04     16.30 o 
   3  -4   1      552.88      517.78     15.42 o 
   4  -4   1      234.15      235.53      5.45 o 
   5  -4   1      337.98      331.62      9.90 o 
   6  -4   1       84.20       77.93      4.51 o 
   7  -4   1        4.71        9.42      3.37 o 
   8  -4   1        2.46        6.39      3.97 o 
  -7  -3   1       18.82       18.51      6.39 o 
  -6  -3   1        3.55        0.44      4.41 o 
  -5  -3   1       15.88       16.26      4.30 o 
  -4  -3   1       31.30       40.52      2.20 o 
  -3  -3   1      372.70      366.88      8.48 o 
  -2  -3   1     1026.03     1079.27     27.53 o 
  -1  -3   1      120.57      156.05      5.00 o 
   0  -3   1     3361.97     3295.95     58.58 o 
   1  -3   1     3787.76     3808.79     67.27 o 
   2  -3   1     4128.21     4270.67     87.93 o 
   3  -3   1      386.57      346.71      8.23 o 
   4  -3   1      601.68      625.92     16.78 o 
   5  -3   1      565.08      573.10     14.45 o 
   6  -3   1       46.50       54.99      3.27 o 
   7  -3   1       71.79       71.60      5.16 o 
  -7  -2   1      232.16      250.30     16.75 o 
  -6  -2   1      268.71      279.38     17.19 o 
  -5  -2   1     1115.69     1102.34     36.38 o 
  -4  -2   1       16.86       15.39      1.97 o 
  -3  -2   1      150.45      158.84      4.52 o 
  -2  -2   1       17.34       17.55      1.32 o 
  -1  -2   1     6293.11     6220.16    143.76 o 
   0  -2   1     2037.21     2093.66     43.21 o 
   1  -2   1       47.75       60.78      1.78 o 
   2  -2   1     2684.30     2912.58     66.88 o 
   3  -2   1      350.61      442.38      9.14 o 
   4  -2   1      778.24      815.64     18.08 o 
   5  -2   1       89.49       75.97      3.74 o 
   6  -2   1      663.45      683.48     29.50 o 
  -7  -1   1       16.16       15.20      5.29 o 
  -6  -1   1      305.31      323.73     15.19 o 
  -5  -1   1      204.84      211.97      8.06 o 
  -4  -1   1     1146.40     1186.35     39.06 o 
  -3  -1   1      113.19       93.99      3.06 o 
  -2  -1   1      812.63      818.08     20.63 o 
  -1  -1   1      263.08      283.99      6.77 o 
   0  -1   1      227.51      232.44      4.88 o 
   1  -1   1      157.96      196.00      4.05 o 
   2  -1   1     1326.66     1420.26     30.98 o 
   3  -1   1      731.80      798.70     20.13 o 
   4  -1   1       12.20        8.87      1.40 o 
   5  -1   1      241.47      240.08      8.55 o 
   6  -1   1      541.17      583.67     21.40 o 
  -6   0   1      379.29      388.73     15.51 o 
  -5   0   1      978.16     1026.65     30.49 o 
  -4   0   1     2419.04     2511.59     73.02 o 
  -3   0   1      102.58      171.11      4.67 o 
  -2   0   1     3666.57     3835.35     94.07 o 
  -1   0   1     2703.73     2801.32     54.17 o 
   0   0   1      965.96     1026.77     22.54 o 
   1   0   1      495.17      549.36     12.41 o 
   2   0   1      899.16      981.15     26.18 o 
   3   0   1       52.63       57.45      2.16 o 
   4   0   1      414.27      445.05     14.31 o 
   5   0   1       44.48       36.77      3.27 o 
   6   0   1        0.77        0.84      3.53 o 
   7   0   1      128.18      151.37     11.46 o 
  -6   1   1        7.58        3.74      2.15 o 
  -5   1   1      328.68      365.57     10.40 o 
  -4   1   1      245.51      274.43      7.82 o 
  -3   1   1     3141.77     3367.07     82.35 o 
  -2   1   1      384.11      432.91      9.33 o 
  -1   1   1     6858.82     6515.75    138.44 o 
   0   1   1      400.14      421.42     10.50 o 
   1   1   1      887.62      912.55     21.33 o 
   2   1   1      938.72      952.14     25.56 o 
   3   1   1      827.10      831.64     22.92 o 
   4   1   1      440.22      484.12     14.65 o 
   5   1   1       16.51       12.53      2.61 o 
   7   1   1       28.65       37.46      7.05 o 
  -6   2   1        1.79        2.60      2.49 o 
  -5   2   1       82.98       84.23      4.28 o 
  -4   2   1      401.26      470.95     10.60 o 
  -3   2   1     2297.62     2604.34     55.41 o 
  -2   2   1        4.57        3.71      0.49 o 
  -1   2   1      779.23      807.27     14.33 o 
   0   2   1      580.85      620.94     12.89 o 
   1   2   1     1373.73     1409.82     32.89 o 
   2   2   1       99.67      129.02      2.88 o 
   3   2   1     1763.68     1925.49     46.01 o 
   4   2   1       66.69       66.87      2.57 o 
   5   2   1     1086.03     1025.23     38.06 o 
   7   2   1       64.54       69.40      8.81 o 
  -8   3   1        1.60        1.54      3.53 o 
  -7   3   1       48.32       56.18      4.37 o 
  -6   3   1       37.26       33.49      2.61 o 
  -5   3   1       38.53       36.92      2.19 o 
  -4   3   1      150.74      149.11      3.64 o 
  -3   3   1      329.16      306.92      8.28 o 
  -2   3   1      275.14      305.37      7.44 o 
  -1   3   1      173.47      177.60      3.32 o 
   0   3   1      422.23      463.54      9.13 o 
   1   3   1     3155.75     3366.77     78.20 o 
   2   3   1     2113.22     2244.44     48.09 o 
   3   3   1      818.44      875.01     20.03 o 
   4   3   1     1735.29     1775.32     46.44 o 
   5   3   1      203.16      200.46      9.02 o 
  -8   4   1        3.13        7.27      3.97 o 
  -7   4   1      108.34      119.94      7.17 o 
  -6   4   1       24.52       21.38     11.02 o 
  -5   4   1      772.06      757.58     21.31 o 
  -4   4   1      304.87      279.13     11.98 o 
  -3   4   1      464.55      440.02     10.92 o 
  -2   4   1     1233.85     1361.28     25.67 o 
  -1   4   1      681.81      677.98     12.16 o 
   0   4   1       27.19       31.02      1.28 o 
   1   4   1       93.95      107.77      2.98 o 
   2   4   1      496.97      507.33     12.85 o 
   3   4   1        3.96        3.73      0.95 o 
   4   4   1       72.71       75.45      3.60 o 
   5   4   1       21.15       26.90      3.44 o 
   6   4   1      409.22      445.29     26.00 o 
   7   4   1        1.33        5.29      4.85 o 
  -8   5   1       45.17       47.45      6.06 o 
  -7   5   1        2.56        6.96      3.53 o 
  -6   5   1      351.24      342.03     13.00 o 
  -5   5   1      172.64      155.38      5.74 o 
  -4   5   1      626.62      576.04     18.16 o 
  -3   5   1      302.90      269.78      9.05 o 
  -2   5   1      721.29      648.15     16.54 o 
  -1   5   1      362.55      348.68      8.09 o 
   0   5   1      855.64      839.14     16.50 o 
   1   5   1       86.12       71.59      2.64 o 
   2   5   1      750.09      742.03     29.23 o 
   3   5   1        5.07        3.58      1.84 o 
   4   5   1      126.04      134.42     10.47 o 
   5   5   1      155.79      142.98      7.84 o 
   6   5   1      126.18      144.54     11.24 o 
  -8   6   1       19.82       24.96      4.91 o 
  -7   6   1        3.12        1.76      3.74 o 
  -6   6   1       16.78       18.83      2.53 o 
  -5   6   1       17.24       14.81      2.21 o 
  -4   6   1      110.33      108.29      4.50 o 
  -3   6   1       83.89       73.28      2.31 o 
  -2   6   1     1138.08     1082.21     21.56 o 
  -1   6   1      118.49      118.34      3.01 o 
   0   6   1     2735.22     2758.92     55.75 o 
   1   6   1       21.07       27.24      1.67 o 
   2   6   1      874.25      833.12     25.80 o 
   3   6   1      123.48      114.43      5.58 o 
   4   6   1      216.28      217.97     10.28 o 
   5   6   1        4.21        5.93      4.85 o 
   6   6   1        3.28        1.10      5.73 o 
  -8   7   1        7.10       17.94      5.10 o 
  -7   7   1        2.16        0.65      2.48 o 
  -6   7   1       35.32       38.91      7.16 o 
  -5   7   1        2.72        1.45      3.19 o 
  -4   7   1       10.41       12.09      1.84 o 
  -3   7   1      588.04      538.39     12.30 o 
  -2   7   1      506.60      497.44     10.44 o 
  -1   7   1     1474.74     1429.02     30.15 o 
   0   7   1       70.29       73.34      4.06 o 
   1   7   1      794.33      751.76     19.35 o 
   2   7   1       68.49       80.27      4.31 o 
   3   7   1      435.01      411.75     17.29 o 
   4   7   1       87.78       93.73      6.31 o 
   5   7   1       39.76       52.58      9.80 o 
  -7   8   1      105.69      105.93      6.17 o 
  -6   8   1       28.72       31.70      3.70 o 
  -5   8   1        4.51        1.87      2.79 o 
  -4   8   1      201.74      201.86     11.75 o 
  -3   8   1       13.08       13.92      1.53 o 
  -2   8   1       17.50       16.02      1.89 o 
  -1   8   1       74.58       72.81      2.78 o 
   0   8   1        0.56        3.06      1.64 o 
   1   8   1      704.70      751.63     20.78 o 
   2   8   1       13.43       10.29      2.75 o 
   3   8   1      392.34      407.95     27.87 o 
   4   8   1       91.97       81.14     10.91 o 
   5   8   1      141.01      160.58     16.97 o 
  -7   9   1       48.73       47.01      6.94 o 
  -6   9   1        9.86       10.96      3.49 o 
  -5   9   1      303.01      256.98     13.55 o 
  -4   9   1       50.75       56.37      3.75 o 
  -3   9   1      174.65      164.85      5.22 o 
  -2   9   1       45.13       49.89      3.97 o 
  -1   9   1      382.93      400.30     11.53 o 
   0   9   1        9.20       10.23      2.15 o 
   1   9   1      203.02      194.87      6.77 o 
   2   9   1      114.69      114.31      8.59 o 
   3   9   1        5.23       13.86      4.20 o 
   4   9   1      104.27      110.09     13.22 o 
  -6  10   1       69.20       62.27      5.33 o 
  -5  10   1       67.21       75.36      5.76 o 
  -4  10   1       20.93       17.85      2.94 o 
  -3  10   1      544.82      518.51     19.11 o 
  -2  10   1       18.03       23.36      4.19 o 
  -1  10   1      181.51      205.13     11.68 o 
   0  10   1       79.12       84.54      4.32 o 
   1  10   1       95.24       96.63      4.88 o 
   2  10   1      117.70      124.00      7.77 o 
   3  10   1       11.80       10.86      4.89 o 
  -6  11   1       57.66       60.26      5.74 o 
  -5  11   1        1.77       -0.36      3.12 o 
  -4  11   1      172.15      150.94      9.25 o 
  -3  11   1       16.45       11.56      2.97 o 
  -2  11   1      182.91      168.99     10.36 o 
  -1  11   1        0.21       -2.42      3.97 o 
   0  11   1      449.57      500.37     24.90 o 
   1  11   1       14.28       10.27      3.56 o 
   2  11   1      161.21      178.79     10.65 o 
  -5  12   1        2.48       -4.19      5.51 o 
  -4  12   1       14.98       23.36      6.61 o 
  -3  12   1        3.08        3.08      3.97 o 
  -2  12   1      226.26      217.03     12.56 o 
  -1  12   1       59.82       66.98      6.61 o 
   0  12   1       29.23       22.25      5.95 o 
   1 -13   2        1.14       -0.22      5.73 o 
   2 -13   2      105.93       97.61      7.93 o 
   3 -13   2       49.41       47.59      5.73 o 
  -1 -12   2       29.18       33.95      5.45 o 
   0 -12   2        9.05        6.17      5.29 o 
   1 -12   2      116.42      106.64      8.59 o 
   2 -12   2       23.15       29.30      5.07 o 
   3 -12   2       85.74       72.05      5.95 o 
   4 -12   2       14.70       14.14      4.04 o 
   5 -12   2       77.46       76.64      5.95 o 
  -2 -11   2       11.64       14.20      4.96 o 
  -1 -11   2       58.15       55.08      4.23 o 
   0 -11   2        3.84        1.91      3.02 o 
   1 -11   2      117.54      114.79      8.37 o 
   2 -11   2        7.51        5.07      3.75 o 
   3 -11   2      156.90      152.53      8.89 o 
   4 -11   2       99.45      116.20      6.45 o 
   5 -11   2       53.16       56.55      4.27 o 
   6 -11   2       26.31       36.44      5.18 o 
  -3 -10   2      130.95      146.91     22.36 o 
  -2 -10   2        0.99       -3.92      3.92 o 
  -1 -10   2      436.57      440.02     14.37 o 
   0 -10   2       15.18       14.64      2.77 o 
   1 -10   2      141.80      142.88      6.74 o 
   2 -10   2       18.66       15.95      2.46 o 
   3 -10   2      199.17      185.11      6.29 o 
   4 -10   2       50.13       53.10      4.57 o 
   5 -10   2       16.85       10.00      3.81 o 
   6 -10   2      129.75      118.04      7.34 o 
   7 -10   2        4.19       13.30      5.06 o 
  -4  -9   2       56.17       62.28     13.66 o 
  -3  -9   2      152.56      162.05     18.18 o 
  -2  -9   2      356.90      324.80     15.53 o 
  -1  -9   2      153.95      187.74      7.11 o 
   0  -9   2      411.26      412.29     12.15 o 
   1  -9   2      144.90      146.80      5.26 o 
   2  -9   2      125.56      117.68      4.01 o 
   3  -9   2      150.36      124.70      4.47 o 
   4  -9   2      119.58      121.96      6.99 o 
   5  -9   2        3.81        3.42      3.22 o 
   6  -9   2       17.96       16.75      3.81 o 
   7  -9   2        0.44        1.12      3.29 o 
  -5  -8   2        0.50       -2.09      4.52 o 
  -4  -8   2        3.45      -13.44     13.44 o 
  -3  -8   2       99.28      102.77      6.54 o 
  -2  -8   2      359.67      371.84     12.59 o 
  -1  -8   2        8.57       11.61      2.11 o 
   0  -8   2     1608.20     1545.61     39.12 o 
   1  -8   2      674.98      658.23     13.06 o 
   2  -8   2     1848.51     1710.25     34.97 o 
   3  -8   2        3.93        2.79      1.43 o 
   4  -8   2      984.08      897.72     24.91 o 
   5  -8   2        5.87       -1.25      2.69 o 
   6  -8   2       44.11       36.52      3.74 o 
   7  -8   2       13.04       11.30      3.16 o 
  -5  -7   2       17.46       12.54      4.51 o 
  -4  -7   2       17.15       20.33      4.04 o 
  -3  -7   2        3.29        2.43      4.29 o 
  -2  -7   2      255.09      240.30      9.21 o 
  -1  -7   2      430.26      401.17     10.25 o 
   0  -7   2      452.44      440.31      9.49 o 
   1  -7   2     1548.59     1494.70     27.72 o 
   2  -7   2      910.97      849.32     16.38 o 
   3  -7   2     1164.98     1090.01     24.15 o 
   4  -7   2      395.70      352.85     12.99 o 
   5  -7   2      241.44      235.59      9.23 o 
   6  -7   2      105.35       93.53      5.15 o 
   7  -7   2       36.64       43.47      5.73 o 
   8  -7   2       13.69        8.35      5.18 o 
  -6  -6   2      186.08      191.60     10.34 o 
  -5  -6   2        6.09       15.95      3.95 o 
  -4  -6   2      563.96      516.91     18.52 o 
  -3  -6   2      244.40      229.79      7.64 o 
  -2  -6   2       43.22       39.25      4.06 o 
  -1  -6   2      210.90      178.96      6.02 o 
   0  -6   2        3.06        2.19      0.90 o 
   1  -6   2     2313.78     2245.32     41.31 o 
   2  -6   2      356.34      375.72      7.29 o 
   3  -6   2     1105.33     1021.55     24.08 o 
   4  -6   2       91.39       88.32      4.45 o 
   5  -6   2      900.13      830.94     28.78 o 
   6  -6   2      152.51      119.27      7.51 o 
   7  -6   2      230.84      249.90     24.13 o 
   8  -6   2        1.87       -2.02      4.41 o 
  -6  -5   2       14.20        8.99      3.86 o 
  -5  -5   2      494.74      483.82     20.02 o 
  -4  -5   2       96.03       91.62      4.30 o 
  -3  -5   2      133.78      147.70      8.12 o 
  -2  -5   2      700.05      707.33     18.10 o 
  -1  -5   2      773.47      799.57     27.74 o 
   0  -5   2      277.35      285.30      5.60 o 
   1  -5   2      254.75      239.81      4.62 o 
   2  -5   2       38.86       32.64      1.41 o 
   3  -5   2     1101.33     1130.56     30.12 o 
   4  -5   2      566.00      551.43     13.57 o 
   5  -5   2      561.28      578.20     15.88 o 
   6  -5   2      667.91      696.13     35.03 o 
   7  -5   2       66.92       64.22      5.84 o 
   8  -5   2      140.37      172.27     10.27 o 
  -7  -4   2        1.92       -5.73      5.73 o 
  -6  -4   2       67.63       77.01      9.14 o 
  -5  -4   2      255.43      239.08      9.43 o 
  -4  -4   2       25.69       25.26      2.70 o 
  -3  -4   2     4928.40     5040.59    124.96 o 
  -2  -4   2      953.91     1059.10     26.62 o 
  -1  -4   2     4389.29     4512.07    129.20 o 
   0  -4   2      167.10      168.61      3.60 o 
   1  -4   2     1221.88     1194.61     21.35 o 
   2  -4   2      945.79     1017.03     19.01 o 
   3  -4   2     1763.65     1915.74     43.09 o 
   4  -4   2      286.97      291.64      8.03 o 
   5  -4   2      264.18      276.03      7.78 o 
   6  -4   2      199.69      195.40      8.64 o 
   7  -4   2        1.16       -2.61      2.69 o 
   8  -4   2       31.90       37.68      5.51 o 
  -7  -3   2        2.17        0.22      5.51 o 
  -6  -3   2       14.88       26.44      5.73 o 
  -5  -3   2       37.15       26.02      2.52 o 
  -4  -3   2     1223.67     1211.73     32.44 o 
  -3  -3   2      726.79      716.77     18.14 o 
  -2  -3   2     2460.03     2544.52     73.50 o 
  -1  -3   2      812.18      842.03     22.27 o 
   0  -3   2     6086.86     6133.44    117.79 o 
   1  -3   2     2773.69     2813.14     52.67 o 
   2  -3   2     1933.96     1939.56     45.57 o 
   3  -3   2      507.89      558.18     12.83 o 
   4  -3   2      519.73      566.91     11.02 o 
   5  -3   2       19.01       18.29      1.84 o 
   6  -3   2       20.76       23.73      3.47 o 
   7  -3   2        1.14        8.81      4.63 o 
  -7  -2   2       31.77       25.12      5.95 o 
  -6  -2   2        2.37        4.85      4.41 o 
  -5  -2   2        0.94        0.82      2.37 o 
  -4  -2   2      152.98      173.90      5.57 o 
  -3  -2   2        0.76        2.63      0.81 o 
  -2  -2   2     5426.33     5798.45    168.74 o 
  -1  -2   2     1306.25     1418.88     40.03 o 
   0  -2   2     3130.21     3144.94     60.48 o 
   1  -2   2      474.52      561.18     10.58 o 
   2  -2   2     5573.00     6069.47    122.40 o 
   3  -2   2      471.29      578.18     11.13 o 
   4  -2   2     3504.88     3956.48     86.03 o 
   5  -2   2        4.96        4.88      1.22 o 
   6  -2   2       39.79       42.15      2.76 o 
  -7  -1   2       52.44       58.83      7.05 o 
  -6  -1   2      144.12      144.79      8.41 o 
  -5  -1   2      201.83      189.20      7.24 o 
  -4  -1   2      308.28      292.79     10.14 o 
  -3  -1   2       65.74       83.53      2.89 o 
  -2  -1   2     2722.15     2850.57     62.82 o 
  -1  -1   2      881.10      887.71     25.35 o 
   0  -1   2     2141.32     2167.84     44.33 o 
   1  -1   2    12016.48    11364.18    246.71 o 
   2  -1   2     2349.63     2570.67     46.96 o 
   3  -1   2     3630.91     4051.05     84.41 o 
   4  -1   2      229.18      216.89      5.92 o 
   5  -1   2      452.32      474.95     15.65 o 
   6  -1   2      396.59      406.71     15.50 o 
   7  -1   2       67.71       59.93      7.27 o 
  -6   0   2      548.61      562.70     24.77 o 
  -5   0   2      119.66      106.09      4.30 o 
  -4   0   2      714.74      712.29     21.20 o 
  -3   0   2       33.45       51.27      2.33 o 
  -2   0   2     4145.56     4231.58     87.78 o 
  -1   0   2     4005.92     4206.85     85.15 o 
   0   0   2     2237.06     2369.50     46.27 o 
   1   0   2     1165.16     1242.17     28.93 o 
   2   0   2       64.25       70.16      1.61 o 
   3   0   2     1069.64     1039.85     27.93 o 
   4   0   2      261.41      257.90      7.42 o 
   5   0   2     1249.97     1319.48     41.80 o 
   6   0   2       51.25       59.05      6.39 o 
   7   0   2      100.85      100.91      9.03 o 
  -6   1   2       37.16       43.78      3.03 o 
  -5   1   2     1053.54     1088.13     27.62 o 
  -4   1   2      619.61      725.86     16.01 o 
  -3   1   2     2927.50     2922.93     60.48 o 
  -2   1   2      204.04      200.37      4.24 o 
  -1   1   2     9323.59     8626.59    176.47 o 
   0   1   2        0.17        1.50      0.28 o 
   1   1   2      199.67      200.61      4.87 o 
   2   1   2       60.81       65.17      1.70 o 
   3   1   2      990.23     1044.13     25.80 o 
   4   1   2      220.57      233.85      9.00 o 
   5   1   2      109.89      107.30     10.14 o 
   6   1   2      179.53      169.66     11.90 o 
   7   1   2      155.09      159.96     12.56 o 
  -7   2   2       49.78       47.81      4.41 o 
  -6   2   2       85.68       84.57      3.70 o 
  -5   2   2      159.40      171.56      4.35 o 
  -4   2   2      149.00      143.38      3.30 o 
  -3   2   2     2496.78     2597.79     55.12 o 
  -2   2   2       13.16       11.91      0.60 o 
  -1   2   2    10891.93     9890.72    190.65 o 
   0   2   2     1984.97     2062.58     41.57 o 
   1   2   2     3030.71     3160.81     81.69 o 
   2   2   2      368.24      369.08      7.72 o 
   3   2   2     1277.72     1315.71     30.82 o 
   4   2   2       89.93       85.94      3.04 o 
   5   2   2       33.97       31.07      3.53 o 
   6   2   2       20.27       24.24      6.17 o 
   7   2   2       22.62       22.25      7.27 o 
  -8   3   2        2.43        3.08      3.75 o 
  -7   3   2       70.40       73.94      5.22 o 
  -6   3   2        1.49        2.46      2.14 o 
  -5   3   2      144.70      146.26      4.20 o 
  -4   3   2      790.29      844.53     24.45 o 
  -3   3   2      531.50      583.20     16.14 o 
  -2   3   2     2875.94     2987.92     59.78 o 
  -1   3   2      110.91      100.26      2.32 o 
   0   3   2     4045.09     4171.81     86.31 o 
   1   3   2     2005.70     2140.54     47.98 o 
   2   3   2     2161.47     2308.97     51.79 o 
   3   3   2      342.60      375.52      8.26 o 
   4   3   2     1036.12     1031.99     32.15 o 
   5   3   2       22.64       26.44      3.97 o 
   6   3   2       29.44       38.12      4.85 o 
   7   3   2        0.38       -3.57      4.41 o 
  -8   4   2        0.50        0.44      3.97 o 
  -7   4   2      174.89      193.19     10.18 o 
  -6   4   2       69.14       75.99      5.05 o 
  -5   4   2     1495.26     1481.46     45.04 o 
  -4   4   2       87.40       78.52      3.78 o 
  -3   4   2       25.50       26.99      2.17 o 
  -2   4   2     1394.51     1354.95     25.74 o 
  -1   4   2        4.20        5.47      0.61 o 
   0   4   2     3655.32     3965.51     76.28 o 
   1   4   2      957.49     1101.70     25.75 o 
   2   4   2      967.61      933.78     20.31 o 
   3   4   2      548.53      508.80     12.97 o 
   4   4   2      542.51      564.14     24.02 o 
   5   4   2        5.91        4.63      3.97 o 
   6   4   2       72.78       77.12      7.27 o 
  -8   5   2      172.62      172.30     12.34 o 
  -7   5   2        7.63       16.39      3.85 o 
  -6   5   2      954.51      946.38     32.19 o 
  -5   5   2       16.37       10.86      2.35 o 
  -4   5   2      504.55      468.93     14.84 o 
  -3   5   2       37.43       37.25      1.68 o 
  -2   5   2     1232.27     1230.82     21.96 o 
  -1   5   2       92.21      108.22      4.63 o 
   0   5   2      520.88      547.33     13.10 o 
   1   5   2      278.50      267.94      8.18 o 
   2   5   2      371.75      389.50     11.40 o 
   3   5   2      282.09      275.86      9.40 o 
   4   5   2      201.24      222.83     10.28 o 
   5   5   2      288.33      286.65     18.07 o 
   6   5   2       55.91       69.62      7.71 o 
  -8   6   2        1.60        3.53      4.85 o 
  -7   6   2       17.51       12.78      5.62 o 
  -6   6   2      124.36      145.89      9.58 o 
  -5   6   2      395.51      354.91     12.91 o 
  -4   6   2     1533.36     1471.12     44.88 o 
  -3   6   2       26.40       24.86      1.63 o 
  -2   6   2      915.69      865.84     18.13 o 
  -1   6   2      756.55      764.38     17.18 o 
   0   6   2      473.62      454.36     12.13 o 
   1   6   2      525.56      544.91     14.20 o 
   2   6   2       96.37       88.69      4.07 o 
   3   6   2      120.14      126.94      7.01 o 
   4   6   2       31.37       32.35      4.04 o 
   5   6   2      196.29      186.18     13.66 o 
   6   6   2        9.06        5.73      6.17 o 
  -8   7   2        0.86        0.00      5.29 o 
  -7   7   2       40.77       44.95      7.89 o 
  -6   7   2        7.92        9.69      3.30 o 
  -5   7   2      419.81      379.93     16.04 o 
  -4   7   2       56.38       57.51      2.83 o 
  -3   7   2      833.48      780.57     18.54 o 
  -2   7   2       49.68       48.13      3.10 o 
  -1   7   2     3056.74     2940.26     67.28 o 
   0   7   2       27.55       33.55      3.13 o 
   1   7   2      874.22      864.28     23.52 o 
   2   7   2       42.62       45.45      5.59 o 
   3   7   2      310.18      300.04     13.40 o 
   4   7   2        0.30       -3.57      3.57 o 
   5   7   2       25.01       22.25      6.83 o 
  -7   8   2        4.54        9.46      3.10 o 
  -6   8   2        4.76        8.11      3.23 o 
  -5   8   2       90.41       96.04      5.92 o 
  -4   8   2      331.95      299.07     11.36 o 
  -3   8   2      554.19      541.80     15.37 o 
  -2   8   2      145.68      137.64      4.90 o 
  -1   8   2       68.84       61.98      3.42 o 
   0   8   2      238.70      257.66      7.87 o 
   1   8   2      390.81      386.28     11.26 o 
   2   8   2      142.87      152.10      9.03 o 
   3   8   2      427.01      401.94     17.37 o 
   4   8   2       34.21       29.74      7.27 o 
  -7   9   2       20.38       27.48      4.07 o 
  -6   9   2        0.29        3.13      3.33 o 
  -5   9   2      137.70      146.10     12.89 o 
  -4   9   2       42.52       35.01      3.12 o 
  -3   9   2       88.51       85.35      3.97 o 
  -2   9   2       11.92       12.49      2.31 o 
  -1   9   2       74.34       76.34      4.34 o 
   0   9   2      510.38      537.17     15.33 o 
   1   9   2        7.44        2.11      2.55 o 
   2   9   2      518.29      511.40     33.38 o 
   3   9   2       28.13       31.95      7.49 o 
   4   9   2      234.93      260.87     18.95 o 
  -6  10   2       20.28       17.58      4.17 o 
  -5  10   2       99.99      111.73      5.37 o 
  -4  10   2       58.96       67.94      5.36 o 
  -3  10   2       24.03       24.83      3.10 o 
  -2  10   2      232.10      225.40     12.12 o 
  -1  10   2       77.37       70.07      5.73 o 
   0  10   2       66.23       70.07      5.01 o 
   1  10   2       62.46       79.28      6.39 o 
   2  10   2       43.84       53.10      8.59 o 
   3  10   2       93.03      133.52     12.56 o 
  -5  11   2       24.05       27.32      6.17 o 
  -4  11   2      265.68      310.67     20.27 o 
  -3  11   2        4.45        6.39      3.53 o 
  -2  11   2      242.85      239.94     13.00 o 
  -1  11   2       27.27       25.34      4.63 o 
   0  11   2       97.31       94.74      7.71 o 
   1  11   2        0.74       -2.55      4.16 o 
   2  11   2        4.35       18.29      8.15 o 
  -4  12   2       31.59       40.76      7.27 o 
  -3  12   2       35.78       32.39      4.85 o 
  -2  12   2      130.44      132.42      9.03 o 
  -1  12   2      215.94      222.31     13.66 o 
   0  12   2      135.85      153.79     10.58 o 
   1 -13   3       59.53       60.15      7.49 o 
   2 -13   3        9.07       10.80      5.29 o 
   3 -13   3       47.41       34.15      5.73 o 
  -1 -12   3      291.77      320.34     13.04 o 
   0 -12   3        2.40       -2.86      3.74 o 
   1 -12   3      322.51      361.34     19.39 o 
   2 -12   3       55.09       62.57      6.39 o 
   3 -12   3      130.41      130.09      6.62 o 
   4 -12   3        0.43       -1.53      3.86 o 
   5 -12   3       18.60       16.60      5.95 o 
  -3 -11   3       27.67       37.77     11.02 o 
  -2 -11   3       40.47       49.37      6.14 o 
  -1 -11   3       54.63       63.91      4.61 o 
   0 -11   3      355.33      360.35     12.20 o 
   1 -11   3       97.77      107.08      8.15 o 
   2 -11   3      318.29      304.97     11.45 o 
   3 -11   3       50.33       49.74      3.36 o 
   4 -11   3      198.81      201.05      9.72 o 
   5 -11   3       34.17       29.17      4.92 o 
   6 -11   3       18.23       28.92      5.08 o 
  -3 -10   3       29.25       42.92      7.05 o 
  -2 -10   3       33.79       28.44      4.80 o 
  -1 -10   3        0.99       -0.94      4.12 o 
   0 -10   3      402.56      402.86     23.04 o 
   1 -10   3       71.43       69.35      4.35 o 
   2 -10   3       93.35       91.44      4.16 o 
   3 -10   3       39.21       40.89      3.91 o 
   4 -10   3      283.21      269.26     12.88 o 
   5 -10   3        3.30       -0.15      3.65 o 
   6 -10   3      113.97      104.82     12.78 o 
  -4  -9   3      228.16      217.65     11.84 o 
  -3  -9   3      100.35       93.47     10.91 o 
  -2  -9   3      317.00      320.46     14.40 o 
  -1  -9   3       34.62       49.33      3.36 o 
   0  -9   3      134.97      132.00      5.09 o 
   1  -9   3       82.41       73.11      2.86 o 
   2  -9   3      140.04      139.07      4.08 o 
   3  -9   3       90.51       89.50      3.46 o 
   4  -9   3       68.25       71.19      3.98 o 
   5  -9   3      340.73      343.34     15.25 o 
   6  -9   3        8.89        7.29      3.42 o 
   7  -9   3       20.04       22.92      3.90 o 
  -5  -8   3       93.27       88.10      7.15 o 
  -4  -8   3     1222.14     1166.84     46.25 o 
  -3  -8   3       18.81       25.92      4.20 o 
  -2  -8   3      418.34      439.80     14.53 o 
  -1  -8   3       27.01       28.03      2.91 o 
   0  -8   3      408.57      421.33     11.39 o 
   1  -8   3      127.49      127.52      3.30 o 
   2  -8   3      149.60      145.93      3.81 o 
   3  -8   3        4.49        2.61      1.40 o 
   4  -8   3       19.66       21.52      2.72 o 
   5  -8   3       81.33       78.05      6.17 o 
   6  -8   3        6.32       10.35      4.31 o 
   7  -8   3       25.66       31.55      3.65 o 
  -5  -7   3      120.78      116.62      8.26 o 
  -4  -7   3        7.40        3.75      3.66 o 
  -3  -7   3      986.78      924.27     33.80 o 
  -2  -7   3      201.56      181.60      7.08 o 
  -1  -7   3     1614.05     1558.09     51.42 o 
   0  -7   3      548.64      532.21     10.29 o 
   1  -7   3     1301.80     1185.80     22.85 o 
   2  -7   3       88.50       86.50      2.39 o 
   3  -7   3      425.16      400.07      8.58 o 
   4  -7   3      204.94      168.69      7.19 o 
   5  -7   3       29.25       25.94      2.96 o 
   6  -7   3        1.56       -0.04      2.59 o 
   7  -7   3        3.50        1.55      3.07 o 
   8  -7   3        3.88       11.73      5.30 o 
  -6  -6   3       26.14       19.35      4.76 o 
  -5  -6   3       29.27       23.65      4.27 o 
  -4  -6   3      207.35      175.07      8.88 o 
  -3  -6   3     1484.09     1384.78     42.56 o 
  -2  -6   3        7.75        7.47      1.62 o 
  -1  -6   3      786.69      746.40     22.05 o 
   0  -6   3      224.89      184.31      5.57 o 
   1  -6   3     1589.93     1551.53     28.74 o 
   2  -6   3      626.61      624.55     11.84 o 
   3  -6   3      545.44      488.33     11.42 o 
   4  -6   3       28.00       23.60      2.05 o 
   5  -6   3      107.69      111.61      4.29 o 
   6  -6   3        5.29        7.48      2.70 o 
   7  -6   3       26.53       22.69     11.68 o 
   8  -6   3        6.39        4.12      4.78 o 
  -6  -5   3        0.37        2.41      3.65 o 
  -5  -5   3      248.43      233.28     10.89 o 
  -4  -5   3       32.17       30.31      2.99 o 
  -3  -5   3       14.18       14.91      1.75 o 
  -2  -5   3      332.48      338.17     10.27 o 
  -1  -5   3      267.92      241.81      7.47 o 
   0  -5   3     1951.60     1884.12     38.14 o 
   1  -5   3      202.67      188.40      3.87 o 
   2  -5   3      786.79      734.79     13.00 o 
   3  -5   3      761.75      769.01     19.39 o 
   4  -5   3     1084.10     1098.75     27.09 o 
   5  -5   3      950.28      917.93     28.08 o 
   6  -5   3      380.46      397.58     15.97 o 
   7  -5   3       35.10       29.75      4.36 o 
   8  -5   3        6.70        5.68      4.62 o 
  -7  -4   3      125.44      121.18      8.81 o 
  -6  -4   3        4.58        3.53      3.17 o 
  -5  -4   3      305.90      284.55     17.74 o 
  -4  -4   3        3.14        3.16      1.63 o 
  -3  -4   3      231.24      211.18      6.75 o 
  -2  -4   3     1665.72     1717.30     47.59 o 
  -1  -4   3     1043.00     1090.57     38.40 o 
   0  -4   3      377.47      369.85      7.43 o 
   1  -4   3      249.87      243.82      4.59 o 
   2  -4   3      496.14      441.59      8.53 o 
   3  -4   3      275.64      313.15      6.47 o 
   4  -4   3      599.09      591.47     13.51 o 
   5  -4   3      158.99      173.69      5.58 o 
   6  -4   3      107.08      112.30      6.22 o 
   7  -4   3        0.52       -4.02      4.52 o 
   8  -4   3       86.66       96.95      8.15 o 
  -7  -3   3        6.49       17.41      6.17 o 
  -6  -3   3      321.10      300.38     28.20 o 
  -5  -3   3       47.02       41.28      3.25 o 
  -4  -3   3     2379.65     2349.65     75.94 o 
  -3  -3   3       41.10       45.95      2.20 o 
  -2  -3   3     1243.92     1249.55     29.22 o 
  -1  -3   3      110.04      102.36      3.15 o 
   0  -3   3     1789.02     1756.65     35.47 o 
   1  -3   3        0.44        1.39      0.44 o 
   2  -3   3      335.89      309.60      8.15 o 
   3  -3   3        7.71        7.29      0.72 o 
   4  -3   3      153.63      151.25      3.97 o 
   5  -3   3      398.01      417.18     12.98 o 
   6  -3   3      143.90      149.69      5.81 o 
   7  -3   3       62.04       59.05      6.61 o 
   8  -3   3       52.09       40.32      6.39 o 
  -7  -2   3       15.08       18.95      5.73 o 
  -6  -2   3      166.68      167.67     12.12 o 
  -5  -2   3      106.50      119.25      5.33 o 
  -4  -2   3      823.49      804.67     22.86 o 
  -3  -2   3     1171.64     1202.56     30.17 o 
  -2  -2   3      385.88      325.42      7.10 o 
  -1  -2   3     2251.32     2241.96     57.92 o 
   0  -2   3     2323.09     2279.16     43.91 o 
   1  -2   3       46.42       65.32      1.99 o 
   2  -2   3      600.78      586.26     11.99 o 
   3  -2   3       17.61       33.75      1.08 o 
   4  -2   3      442.07      456.25      9.92 o 
   5  -2   3        3.60        2.06      1.55 o 
   6  -2   3        3.20       -1.76      2.79 o 
   7  -2   3       79.85       75.79      7.05 o 
  -7  -1   3       26.52       25.34      5.51 o 
  -6  -1   3       16.35        8.15      4.41 o 
  -5  -1   3       60.35       68.27      4.05 o 
  -4  -1   3        5.51        6.42      1.00 o 
  -3  -1   3     1469.67     1519.52     33.61 o 
  -2  -1   3      679.98      818.19     18.10 o 
  -1  -1   3     1193.11     1195.18     27.85 o 
   0  -1   3     7744.10     7284.06    133.88 o 
   1  -1   3    15803.43    14359.95    271.61 o 
   2  -1   3      341.83      348.02      6.74 o 
   3  -1   3     1835.93     1880.54     35.57 o 
   4  -1   3      203.76      219.94      6.49 o 
   5  -1   3      199.02      197.54      6.47 o 
   6  -1   3        9.96        1.76      4.41 o 
   7  -1   3       13.03        4.85      5.51 o 
  -6   0   3      301.39      276.52     16.75 o 
  -5   0   3      307.02      309.83     11.84 o 
  -4   0   3       30.38       23.31      1.18 o 
  -3   0   3      451.06      469.17     10.25 o 
  -2   0   3      769.75      852.25     15.89 o 
  -1   0   3      856.96      897.32     17.06 o 
   0   0   3     3992.40     4242.33     77.80 o 
   1   0   3      442.86      439.20     11.91 o 
   2   0   3      471.75      498.30      9.87 o 
   3   0   3      679.32      655.33     12.66 o 
   4   0   3        3.45        3.30      0.89 o 
   5   0   3     1173.26     1227.31     51.09 o 
   6   0   3       17.51       27.32      5.51 o 
   7   0   3        7.47        8.59      6.39 o 
  -6   1   3       23.62       19.37      2.28 o 
  -5   1   3      670.54      669.97     15.70 o 
  -4   1   3       36.12       46.42      1.63 o 
  -3   1   3      662.17      639.80     13.93 o 
  -2   1   3      390.04      444.49      9.17 o 
  -1   1   3     2048.65     2173.50     40.26 o 
   0   1   3        7.33       14.28      0.53 o 
   1   1   3      761.55      864.18     24.42 o 
   2   1   3     1363.98     1455.17     31.16 o 
   3   1   3      545.55      565.89     12.35 o 
   4   1   3      623.34      592.99     14.91 o 
   5   1   3      291.08      315.91     13.99 o 
   6   1   3      227.43      246.33     16.08 o 
   7   1   3        1.22        5.73      6.39 o 
  -8   2   3       74.33       86.81      7.49 o 
  -7   2   3        5.03        3.75      3.08 o 
  -6   2   3      490.76      514.28     38.89 o 
  -5   2   3      395.60      416.30     10.48 o 
  -4   2   3      380.94      393.48      8.22 o 
  -3   2   3     1079.93     1087.99     23.33 o 
  -2   2   3      181.11      161.55      3.90 o 
  -1   2   3      754.65      755.81     14.70 o 
   0   2   3      839.81      938.63     18.23 o 
   1   2   3      423.00      430.22      9.81 o 
   2   2   3      375.02      406.42      8.54 o 
   3   2   3        1.90        4.26      0.77 o 
   4   2   3      497.37      495.35     15.44 o 
   5   2   3      192.21      186.42      8.53 o 
   6   2   3      236.76      245.29     22.91 o 
   7   2   3        2.91        0.22      6.83 o 
  -8   3   3       18.02       21.59      4.63 o 
  -7   3   3       15.62       16.08      3.75 o 
  -6   3   3      119.73      129.77      6.25 o 
  -5   3   3      102.59      106.67      3.41 o 
  -4   3   3     1943.72     1997.34     49.47 o 
  -3   3   3       25.07       38.29      1.25 o 
  -2   3   3     2777.10     2773.29     49.05 o 
  -1   3   3      227.29      290.82      5.83 o 
   0   3   3     4584.30     4721.16     90.98 o 
   1   3   3      565.98      598.69     14.20 o 
   2   3   3     1074.02     1163.68     27.43 o 
   3   3   3       24.57       28.29      1.47 o 
   4   3   3      238.92      228.70     14.10 o 
   5   3   3        3.73        2.69      2.89 o 
   6   3   3       40.46       48.04      4.48 o 
   7   3   3        1.87        0.27      3.77 o 
  -8   4   3        0.72       -0.44      4.19 o 
  -7   4   3        0.02       -0.88      3.53 o 
  -6   4   3        2.87        1.19      1.62 o 
  -5   4   3      260.96      256.67      8.63 o 
  -4   4   3      326.99      322.82      9.69 o 
  -3   4   3      526.41      529.32     13.03 o 
  -2   4   3      225.91      206.49      4.31 o 
  -1   4   3       72.25       60.12      1.66 o 
   0   4   3     1416.75     1351.45     26.30 o 
   1   4   3     1888.42     2013.23     49.97 o 
   2   4   3      779.89      809.31     21.36 o 
   3   4   3      119.94      117.80      5.79 o 
   4   4   3      221.21      206.89     13.44 o 
   5   4   3       59.11       52.89      5.07 o 
   6   4   3       17.33       27.84      4.28 o 
  -8   5   3      121.96      143.22     11.02 o 
  -7   5   3        5.08        1.54      3.97 o 
  -6   5   3      118.42      111.75      5.23 o 
  -5   5   3       31.51       31.36      2.77 o 
  -4   5   3      314.17      288.67      9.59 o 
  -3   5   3      143.16      137.81      3.42 o 
  -2   5   3      234.35      239.89      5.26 o 
  -1   5   3      261.63      259.66      7.55 o 
   0   5   3        3.26        3.24      0.85 o 
   1   5   3     2162.21     2215.10     76.58 o 
   2   5   3      108.60      120.08      6.20 o 
   3   5   3      611.63      563.39     32.61 o 
   4   5   3        5.43        0.88      4.19 o 
   5   5   3      378.38      385.06     16.59 o 
   6   5   3       12.11       16.85      5.51 o 
  -8   6   3       26.25       38.56      6.17 o 
  -7   6   3       34.88       35.30      3.13 o 
  -6   6   3       66.46       69.97      4.39 o 
  -5   6   3       60.52       56.27      3.95 o 
  -4   6   3       65.40       74.36      3.55 o 
  -3   6   3      517.83      483.87     11.09 o 
  -2   6   3       88.17       91.66      2.63 o 
  -1   6   3      340.68      328.89      7.42 o 
   0   6   3        1.16        3.54      1.20 o 
   1   6   3      147.54      140.46      8.69 o 
   2   6   3      353.70      340.62     15.90 o 
   3   6   3      157.85      157.54     11.68 o 
   4   6   3       33.74       37.68      6.17 o 
   5   6   3      140.85      172.87      9.63 o 
  -7   7   3      147.41      141.64      6.75 o 
  -6   7   3       30.53       26.87      3.39 o 
  -5   7   3      266.06      246.01     11.13 o 
  -4   7   3        3.37        1.85      1.73 o 
  -3   7   3     1514.91     1409.82     38.45 o 
  -2   7   3        7.84        8.16      1.51 o 
  -1   7   3     1173.55     1135.19     27.69 o 
   0   7   3       24.29       22.19      2.24 o 
   1   7   3       87.03       87.21      4.27 o 
   2   7   3      111.57      112.81      9.25 o 
   3   7   3       39.28       27.76      5.95 o 
   4   7   3       56.75       65.66      7.93 o 
   5   7   3       27.71       28.00      8.81 o 
  -7   8   3        5.71        7.50      3.28 o 
  -6   8   3       27.42       20.40      5.95 o 
  -5   8   3      112.86      102.73      6.14 o 
  -4   8   3      464.83      424.65     13.63 o 
  -3   8   3       79.97       92.63      3.69 o 
  -2   8   3      993.55      975.11     26.97 o 
  -1   8   3      163.46      171.09      6.61 o 
   0   8   3      191.92      188.56      7.16 o 
   1   8   3      449.74      451.53     17.31 o 
   2   8   3       44.70       48.91      7.05 o 
   3   8   3       15.49       15.42      6.39 o 
   4   8   3        6.16       11.02      6.83 o 
  -7   9   3        0.38       -2.90      3.39 o 
  -6   9   3        4.53       -0.48      3.33 o 
  -5   9   3        2.73        2.41      3.26 o 
  -4   9   3      100.12      105.54      6.54 o 
  -3   9   3       13.88       13.45      2.24 o 
  -2   9   3      539.68      513.95     19.00 o 
  -1   9   3       15.79       14.24      3.12 o 
   0   9   3      981.17     1014.38     27.78 o 
   1   9   3       33.16       27.61      3.91 o 
   2   9   3      259.40      266.38     18.51 o 
   3   9   3        1.35        1.76      6.61 o 
  -6  10   3       11.71       10.97      4.11 o 
  -5  10   3       13.62       21.84      4.17 o 
  -4  10   3       28.76       32.17      5.73 o 
  -3  10   3       47.15       43.95      3.59 o 
  -2  10   3       15.57       22.03      3.97 o 
  -1  10   3      207.32      194.11     11.68 o 
   0  10   3      173.26      187.69      7.33 o 
   1  10   3      297.40      330.30     13.66 o 
   2  10   3      153.86      186.62     15.20 o 
  -5  11   3        1.07       -2.20      5.07 o 
  -4  11   3       65.00       83.73      8.59 o 
  -3  11   3       16.71       10.36      3.75 o 
  -2  11   3        5.39        7.71      4.19 o 
  -1  11   3       61.76       52.66      6.17 o 
   0  11   3        9.53       16.30      5.29 o 
   1  11   3      102.44      115.01      5.79 o 
  -3  12   3       31.66       31.73      4.63 o 
  -2  12   3       26.97       24.24      4.85 o 
  -1  12   3       10.91       16.30      5.73 o 
   1 -13   4       25.99       27.54      6.83 o 
   2 -13   4        2.57       11.68      5.51 o 
   3 -13   4        5.00       -3.92      3.92 o 
  -1 -12   4       58.61       63.12      6.62 o 
   0 -12   4        3.33       -3.89      3.89 o 
   1 -12   4      180.59      189.26     12.34 o 
   2 -12   4        1.35        1.54      4.85 o 
   3 -12   4       12.16       16.19      5.18 o 
   4 -12   4        8.99        5.20      4.35 o 
   5 -12   4        1.24        5.18      4.36 o 
  -3 -11   4       28.10       26.66      8.81 o 
  -2 -11   4      184.79      213.70     11.76 o 
  -1 -11   4       94.25      106.63     11.68 o 
   0 -11   4      267.63      290.66     17.08 o 
   1 -11   4      191.44      191.20     12.78 o 
   2 -11   4      333.47      318.16     15.75 o 
   3 -11   4       53.96       50.07      3.48 o 
   4 -11   4       40.79       33.46      8.81 o 
   5 -11   4       16.25       15.20      6.50 o 
   6 -11   4        8.89        6.00      6.17 o 
  -3 -10   4       10.46        2.09      4.80 o 
  -2 -10   4      185.64      186.51     15.86 o 
  -1 -10   4       15.05       13.31      3.12 o 
   0 -10   4      182.70      182.77      7.36 o 
   1 -10   4       68.96       70.58      3.70 o 
   2 -10   4      337.58      352.75     13.40 o 
   3 -10   4       16.20       14.73      2.29 o 
   4 -10   4      195.62      212.23      8.16 o 
   5 -10   4        8.11        8.29      4.01 o 
   6 -10   4       87.31       86.92      5.87 o 
  -4  -9   4        2.37        0.26      4.82 o 
  -3  -9   4        0.40        0.89      4.17 o 
  -2  -9   4       64.31       68.64      6.83 o 
  -1  -9   4       64.06       63.61      3.77 o 
   0  -9   4       80.65       90.41      3.95 o 
   1  -9   4      186.04      174.91      5.17 o 
   2  -9   4      584.62      580.54     13.76 o 
   3  -9   4      843.34      825.28     21.12 o 
   4  -9   4      197.30      190.04      8.91 o 
   5  -9   4      286.13      298.96     29.08 o 
   6  -9   4       70.42       70.31      5.05 o 
   7  -9   4       15.21       16.38      4.54 o 
  -5  -8   4       19.90       12.13      5.13 o 
  -4  -8   4       65.94       67.28      6.23 o 
  -3  -8   4       53.18       42.85      4.75 o 
  -2  -8   4      104.50      120.84      7.09 o 
  -1  -8   4       62.98       62.19      2.84 o 
   0  -8   4      223.90      230.32      7.81 o 
   1  -8   4      122.22      110.78      3.12 o 
   2  -8   4       12.97       12.10      1.43 o 
   3  -8   4      496.21      468.93     11.54 o 
   4  -8   4       38.98       46.93      3.50 o 
   5  -8   4      241.70      242.44     11.50 o 
   6  -8   4       20.50       26.81      3.57 o 
   7  -8   4      124.54      124.14     10.82 o 
  -5  -7   4      222.97      192.20     10.49 o 
  -4  -7   4      157.06      131.11      7.71 o 
  -3  -7   4      499.71      506.60     39.66 o 
  -2  -7   4      136.19      132.96      5.63 o 
  -1  -7   4      929.45      913.14     26.27 o 
   0  -7   4      201.78      203.03      4.68 o 
   1  -7   4      464.12      464.39      9.08 o 
   2  -7   4       18.45       18.77      1.29 o 
   3  -7   4      103.48      100.52      3.76 o 
   4  -7   4       79.32       72.60      4.49 o 
   5  -7   4       22.87       26.03      2.85 o 
   6  -7   4       44.06       63.71      8.89 o 
   7  -7   4       85.76       77.82      9.91 o 
  -6  -6   4       10.55       12.48      4.60 o 
  -5  -6   4       38.16       31.03     10.14 o 
  -4  -6   4       62.81       67.68      5.06 o 
  -3  -6   4      190.81      189.72      8.11 o 
  -2  -6   4      110.43      116.97      4.47 o 
  -1  -6   4      837.55      755.71     21.71 o 
   0  -6   4       35.43       36.14      3.07 o 
   1  -6   4     2958.80     2948.47     54.38 o 
   2  -6   4      126.59      123.96      3.83 o 
   3  -6   4      505.09      458.14     10.66 o 
   4  -6   4       37.83       38.45      2.79 o 
   5  -6   4       61.00       52.84      3.26 o 
   6  -6   4      142.10      163.29      5.74 o 
   7  -6   4       68.72       81.35      5.52 o 
   8  -6   4       32.70       36.08      6.09 o 
  -6  -5   4       12.84       15.73      6.17 o 
  -5  -5   4       15.71       14.13      5.62 o 
  -4  -5   4       79.61       76.13      4.44 o 
  -3  -5   4      431.25      406.20     16.92 o 
  -2  -5   4     1262.12     1169.05     33.11 o 
  -1  -5   4      466.59      494.91     12.73 o 
   0  -5   4     4360.81     4309.72     87.34 o 
   1  -5   4      605.10      603.22     11.20 o 
   2  -5   4     1148.83     1097.80     19.67 o 
   3  -5   4      343.31      362.33     10.04 o 
   4  -5   4      369.98      351.24      9.24 o 
   5  -5   4      167.10      163.69      6.52 o 
   6  -5   4       42.21       44.04      2.82 o 
   7  -5   4        0.81       -0.92      8.48 o 
   8  -5   4        1.33        3.73      3.82 o 
  -7  -4   4        4.52        0.18      3.79 o 
  -6  -4   4       27.99       21.86      5.73 o 
  -5  -4   4      117.33      108.09      9.91 o 
  -4  -4   4       16.65       17.32      2.62 o 
  -3  -4   4       40.62       46.85      3.69 o 
  -2  -4   4      632.51      648.33     16.59 o 
  -1  -4   4       30.73       32.21      1.26 o 
   0  -4   4      421.03      397.74      7.72 o 
   1  -4   4      212.81      195.20      4.53 o 
   2  -4   4     4884.32     5110.20     98.04 o 
   3  -4   4      812.43      831.33     20.18 o 
   4  -4   4     1599.31     1575.56     35.14 o 
   5  -4   4       20.93       22.76      1.50 o 
   6  -4   4      186.12      202.23     11.06 o 
   7  -4   4        4.67        5.35      4.93 o 
   8  -4   4        2.09        3.97      6.39 o 
  -7  -3   4       50.22       44.35     13.88 o 
  -6  -3   4      241.27      231.79     15.64 o 
  -5  -3   4       35.09       27.82      2.87 o 
  -4  -3   4      971.42      924.14     31.40 o 
  -3  -3   4        4.88        3.72      0.99 o 
  -2  -3   4     1396.92     1428.86     33.50 o 
  -1  -3   4      181.21      178.69      5.14 o 
   0  -3   4      250.58      232.18      4.79 o 
   1  -3   4      878.75      865.33     15.44 o 
   2  -3   4      917.47      990.49     19.63 o 
   3  -3   4      693.37      711.15     13.73 o 
   4  -3   4      156.86      168.16      4.13 o 
   5  -3   4      335.74      347.07     11.13 o 
   6  -3   4      159.07      159.07     15.42 o 
   7  -3   4       59.69       66.54      7.49 o 
   8  -3   4       26.19       27.98      6.39 o 
  -7  -2   4      115.95      135.28     11.24 o 
  -6  -2   4       50.80       50.54      4.13 o 
  -5  -2   4      251.07      253.50      9.58 o 
  -4  -2   4     1428.84     1479.84     37.26 o 
  -3  -2   4      141.14      133.78      3.92 o 
  -2  -2   4      504.35      530.52     13.27 o 
  -1  -2   4     1582.60     1651.58     42.96 o 
   0  -2   4     2478.34     2468.68     51.05 o 
   1  -2   4       59.97       57.33      1.74 o 
   2  -2   4        8.47        8.17      0.77 o 
   3  -2   4     1384.49     1544.34     31.84 o 
   4  -2   4      316.67      347.56      7.17 o 
   5  -2   4      607.02      618.57     18.76 o 
   6  -2   4       21.67       23.25      3.43 o 
   7  -2   4      204.15      207.33     13.88 o 
   8  -2   4       24.38       20.93      6.17 o 
  -7  -1   4       64.37       71.21      7.82 o 
  -6  -1   4       60.89       54.37      7.16 o 
  -5  -1   4      369.64      375.49     13.37 o 
  -4  -1   4        0.66        3.85      1.89 o 
  -3  -1   4     1379.05     1330.57     33.21 o 
  -2  -1   4      431.29      447.01     11.21 o 
  -1  -1   4     4763.53     4707.06     93.33 o 
   0  -1   4     1964.09     1988.36     36.71 o 
   1  -1   4     4611.49     4656.91     91.04 o 
   2  -1   4       39.06       55.24      1.69 o 
   3  -1   4     1139.12     1168.20     25.05 o 
   4  -1   4        7.02        8.52      0.87 o 
   5  -1   4      151.74      141.65      6.85 o 
   6  -1   4       18.49       23.66      3.28 o 
   7  -1   4        5.93        4.15      7.38 o 
  -8   0   4      121.80      128.45      9.69 o 
  -7   0   4       16.55       14.76      3.53 o 
  -6   0   4       24.37       30.44      2.96 o 
  -5   0   4       70.60       79.74      3.57 o 
  -4   0   4       96.57       95.56      2.74 o 
  -3   0   4     2806.52     3110.08     74.26 o 
  -2   0   4      228.92      217.49      4.46 o 
  -1   0   4      976.98      924.20     16.65 o 
   0   0   4     8045.74     8017.06    147.11 o 
   1   0   4     3658.70     3749.41     93.93 o 
   2   0   4      130.67      108.45      2.74 o 
   3   0   4      506.57      483.46     10.12 o 
   4   0   4      264.72      256.97      7.40 o 
   5   0   4       58.56       57.00      5.07 o 
   6   0   4      238.50      222.90     10.03 o 
   7   0   4      101.55       98.80      7.16 o 
  -8   1   4       12.51       12.34      4.19 o 
  -7   1   4      131.17      125.81      9.03 o 
  -6   1   4       81.32       90.56      6.83 o 
  -5   1   4      503.95      510.99     12.59 o 
  -4   1   4        3.61        5.19      0.79 o 
  -3   1   4      302.80      310.69      6.59 o 
  -2   1   4      706.19      708.72     15.73 o 
  -1   1   4       12.52        8.43      0.52 o 
   0   1   4     1276.21     1326.38     24.59 o 
   1   1   4      555.41      530.38     14.64 o 
   2   1   4     1184.57     1154.75     27.92 o 
   3   1   4       33.66       40.97      1.37 o 
   4   1   4      999.62      979.66     30.63 o 
   5   1   4      186.01      193.23      8.71 o 
   6   1   4      343.17      309.39     13.31 o 
   7   1   4       42.81       46.80      4.60 o 
  -8   2   4       66.70       78.88      7.05 o 
  -7   2   4      164.25      183.10     12.12 o 
  -6   2   4       32.43       27.98      3.97 o 
  -5   2   4        9.05        9.97      1.16 o 
  -4   2   4      172.13      169.47      4.21 o 
  -3   2   4      456.26      458.55     10.08 o 
  -2   2   4     2299.85     2491.37     51.21 o 
  -1   2   4      894.05     1009.03     19.67 o 
   0   2   4       68.76       45.28      1.28 o 
   1   2   4      219.99      207.39      4.92 o 
   2   2   4     3767.77     4017.51     88.20 o 
   3   2   4       86.40       79.88      2.63 o 
   4   2   4      573.90      576.65     22.82 o 
   5   2   4      484.20      438.52     17.92 o 
   6   2   4       35.82       42.95      5.29 o 
   7   2   4      191.11      160.87      8.72 o 
  -8   3   4       35.88       37.68      5.51 o 
  -7   3   4       19.00       26.66      4.63 o 
  -6   3   4      168.01      159.30     10.80 o 
  -5   3   4        0.13        0.97      1.23 o 
  -4   3   4     3372.18     3378.61     78.39 o 
  -3   3   4       15.01       17.62      0.99 o 
  -2   3   4     3229.39     3439.82     66.20 o 
  -1   3   4       30.48       33.55      1.08 o 
   0   3   4      801.90      807.12     15.84 o 
   1   3   4       25.62       29.56      1.43 o 
   2   3   4      342.77      350.31      8.55 o 
   3   3   4       80.68       76.97      3.29 o 
   4   3   4       64.77       58.48      3.16 o 
   5   3   4       26.88       24.14      3.65 o 
   6   3   4       43.84       45.66      4.60 o 
  -8   4   4        1.17        0.88      4.63 o 
  -7   4   4       75.68       83.29      7.27 o 
  -6   4   4      240.67      236.99     15.53 o 
  -5   4   4      422.29      401.36     11.83 o 
  -4   4   4        5.02        7.91      1.43 o 
  -3   4   4     1042.68     1064.50     26.73 o 
  -2   4   4      546.70      451.06      8.99 o 
  -1   4   4     2145.01     2222.34     43.05 o 
   0   4   4     2874.51     3068.87     62.02 o 
   1   4   4      363.68      342.05      9.00 o 
   2   4   4      283.35      289.26      8.63 o 
   3   4   4      615.08      616.81     24.53 o 
   4   4   4      205.00      221.56     10.12 o 
   5   4   4       38.31       43.18      6.72 o 
   6   4   4        3.71        4.69      4.23 o 
  -8   5   4       25.14       32.17      5.95 o 
  -7   5   4        7.80       14.32      4.63 o 
  -6   5   4       14.78       20.10      2.90 o 
  -5   5   4        4.19        5.31      2.00 o 
  -4   5   4       83.80       69.82      3.29 o 
  -3   5   4     1073.95     1075.01     30.70 o 
  -2   5   4       23.12       27.07      1.21 o 
  -1   5   4     2099.16     2134.32     42.88 o 
   0   5   4       56.40       52.99      1.76 o 
   1   5   4     1852.70     1814.62     42.96 o 
   2   5   4       93.58      110.06      6.08 o 
   3   5   4      990.33     1018.73     39.86 o 
   4   5   4       42.42       40.39      4.27 o 
   5   5   4       65.64       79.88      6.02 o 
   6   5   4        1.18        2.41      4.60 o 
  -7   6   4       13.92       19.25      4.19 o 
  -6   6   4       23.64       35.22      3.48 o 
  -5   6   4      121.66      129.66      8.70 o 
  -4   6   4       81.86       89.40      3.74 o 
  -3   6   4       76.77       72.15      2.72 o 
  -2   6   4      269.45      273.65      6.31 o 
  -1   6   4      585.91      547.70     12.01 o 
   0   6   4     1845.20     1851.91     46.48 o 
   1   6   4      897.99      922.39     25.03 o 
   2   6   4      509.07      500.77     20.48 o 
   3   6   4      290.05      327.10     14.25 o 
   4   6   4      273.55      276.39     12.77 o 
   5   6   4      256.14      281.32     13.24 o 
  -7   7   4      261.66      275.29     12.35 o 
  -6   7   4       23.13       27.06      3.48 o 
  -5   7   4      201.56      203.96      9.66 o 
  -4   7   4       66.03       58.86      4.27 o 
  -3   7   4       93.72      101.29      3.89 o 
  -2   7   4      112.08      120.21      4.34 o 
  -1   7   4        3.56        2.84      1.40 o 
   0   7   4       65.51       68.70      3.06 o 
   1   7   4       24.46       29.68      3.00 o 
   2   7   4      416.79      435.44     18.29 o 
   3   7   4       44.33       49.23      4.98 o 
   4   7   4      446.75      500.77     29.08 o 
  -7   8   4        3.27        5.73      3.97 o 
  -6   8   4       94.28       94.93      5.95 o 
  -5   8   4      166.47      172.38      8.79 o 
  -4   8   4      437.19      426.40     18.06 o 
  -3   8   4      413.91      403.66     11.75 o 
  -2   8   4      211.80      213.89      9.26 o 
  -1   8   4       76.81       69.34      3.20 o 
   0   8   4      106.94      103.00      4.60 o 
   1   8   4        3.60        7.36      2.56 o 
   2   8   4      269.98      282.91     12.92 o 
   3   8   4       88.70       81.16      6.38 o 
   4   8   4       42.63       55.98      6.21 o 
  -6   9   4      121.36      134.39      7.93 o 
  -5   9   4       22.53       18.59      3.89 o 
  -4   9   4      211.91      221.23     10.82 o 
  -3   9   4       30.06       30.46      2.93 o 
  -2   9   4      483.29      464.68     22.25 o 
  -1   9   4        4.44        5.14      2.85 o 
   0   9   4      354.91      355.89     11.65 o 
   1   9   4        1.25       -2.72      2.72 o 
   2   9   4      100.41      127.77      7.87 o 
   3   9   4       45.83       47.46      5.91 o 
  -6  10   4       13.82       21.58      4.51 o 
  -5  10   4       82.62       85.17      6.30 o 
  -4  10   4       43.34       46.27      6.61 o 
  -3  10   4      245.74      255.81     13.88 o 
  -2  10   4      222.02      214.82     11.68 o 
  -1  10   4      209.95      203.15     11.46 o 
   0  10   4      236.46      228.48     13.44 o 
   1  10   4      140.84      163.24     10.90 o 
   2  10   4       62.59       79.71      6.85 o 
  -5  11   4       12.36        3.97      5.73 o 
  -4  11   4        2.90       -1.98      5.29 o 
  -3  11   4       34.64       22.69      3.97 o 
  -2  11   4       13.70       10.80      4.19 o 
  -1  11   4      303.30      308.68     16.52 o 
   0  11   4       10.05       10.80      5.29 o 
   1  11   4      122.46      128.45      9.47 o 
   1 -13   5        7.54       10.14      6.39 o 
   2 -13   5      141.78      144.10     10.14 o 
   3 -13   5       10.49        9.87      3.81 o 
  -1 -12   5       56.59       77.24      6.46 o 
   0 -12   5       31.62       43.44     12.78 o 
   1 -12   5       13.76        8.37      5.29 o 
   2 -12   5      110.99      113.09      8.26 o 
   3 -12   5        6.31        7.15      3.44 o 
   4 -12   5       85.15       99.82      6.71 o 
   5 -12   5       36.86       37.50      5.36 o 
  -2 -11   5      145.07      168.68     10.20 o 
  -1 -11   5       13.28       15.72      3.77 o 
   0 -11   5      172.21      175.61      8.69 o 
   1 -11   5        5.85       10.03      3.58 o 
   2 -11   5       16.63       16.40      5.84 o 
   3 -11   5        7.92       11.74      3.60 o 
   4 -11   5       11.89       13.94      4.20 o 
   5 -11   5       32.99       38.87      5.61 o 
   6 -11   5       22.35       27.03      4.94 o 
  -3 -10   5       33.14       39.28      5.96 o 
  -2 -10   5      301.37      335.09     18.73 o 
  -1 -10   5      353.52      349.08     21.10 o 
   0 -10   5      432.42      490.17     16.66 o 
   1 -10   5      125.64      122.57      6.09 o 
   2 -10   5       51.46       56.96      7.55 o 
   3 -10   5       36.08       43.45      2.81 o 
   4 -10   5       36.27       29.01      3.53 o 
   5 -10   5        3.05        4.01      4.13 o 
   6 -10   5       11.73       12.36      4.13 o 
  -4  -9   5        3.62       -3.70      4.96 o 
  -3  -9   5      243.25      236.06     39.11 o 
  -2  -9   5       13.60       18.89      6.94 o 
  -1  -9   5      386.13      382.54     14.24 o 
   0  -9   5       21.89       21.50      3.05 o 
   1  -9   5      354.39      356.90      9.16 o 
   2  -9   5      532.74      527.03     12.66 o 
   3  -9   5      424.36      428.49     15.77 o 
   4  -9   5       74.41       69.76      5.32 o 
   5  -9   5       75.88       67.38      5.61 o 
   6  -9   5        4.06        5.74      3.67 o 
   7  -9   5       18.61       21.90      6.06 o 
  -5  -8   5       52.40       34.64     10.80 o 
  -4  -8   5       46.81       49.58      5.61 o 
  -3  -8   5       76.75       74.79     13.88 o 
  -2  -8   5        0.98        0.50      4.19 o 
  -1  -8   5      347.43      330.11     11.39 o 
   0  -8   5      451.01      410.40      9.72 o 
   1  -8   5      971.92      954.23     19.96 o 
   2  -8   5      489.43      468.22     10.18 o 
   3  -8   5      642.76      631.38     13.95 o 
   4  -8   5      223.38      226.06      8.08 o 
   5  -8   5      222.79      194.49      8.85 o 
   6  -8   5        2.15        3.59      3.17 o 
   7  -8   5       22.93       24.78      7.24 o 
  -5  -7   5      255.34      252.90     25.12 o 
  -4  -7   5        0.16       -2.53      3.58 o 
  -3  -7   5      176.21      168.95      9.04 o 
  -2  -7   5       38.61       33.85      3.43 o 
  -1  -7   5      264.67      269.30      9.93 o 
   0  -7   5      161.81      156.38      4.08 o 
   1  -7   5       27.28       23.94      1.41 o 
   2  -7   5      474.89      462.28      9.95 o 
   3  -7   5      135.05      132.11      3.34 o 
   4  -7   5      340.91      363.60     11.67 o 
   5  -7   5       32.29       25.13      3.17 o 
   6  -7   5       42.52       56.87      3.76 o 
   7  -7   5       72.92       61.25      3.84 o 
  -6  -6   5      112.05      109.47     26.00 o 
  -5  -6   5      185.73      166.17     20.05 o 
  -4  -6   5      530.86      505.15     58.50 o 
  -3  -6   5      199.71      192.98     10.90 o 
  -2  -6   5      281.17      250.18     11.93 o 
  -1  -6   5      585.36      594.83     23.52 o 
   0  -6   5      195.21      170.01      4.16 o 
   1  -6   5        2.09        3.13      1.00 o 
   2  -6   5      181.87      174.71      3.90 o 
   3  -6   5       31.82       38.05      2.06 o 
   4  -6   5      566.88      551.38     15.11 o 
   5  -6   5       32.15       20.96      2.61 o 
   6  -6   5      444.07      445.59     16.27 o 
   7  -6   5       23.48       31.19      6.28 o 
  -6  -5   5       75.80       61.81     17.52 o 
  -5  -5   5        9.69       11.70      3.54 o 
  -4  -5   5      293.71      277.33     12.39 o 
  -3  -5   5      231.08      207.12     10.28 o 
  -2  -5   5     1457.47     1339.55     38.17 o 
  -1  -5   5       73.22       87.70      3.57 o 
   0  -5   5     3035.87     2997.77     56.88 o 
   1  -5   5       19.74       16.34      1.16 o 
   2  -5   5      466.20      420.29      7.84 o 
   3  -5   5        7.49       11.02      1.67 o 
   4  -5   5      407.76      380.94     10.67 o 
   5  -5   5      111.68      126.16      4.54 o 
   6  -5   5        5.24        5.83      2.31 o 
   7  -5   5        9.55        8.78      5.54 o 
  -7  -4   5        2.29       -1.89      3.91 o 
  -6  -4   5       52.01       41.28     12.23 o 
  -5  -4   5       50.33       49.08      6.39 o 
  -4  -4   5      478.98      443.25     16.04 o 
  -3  -4   5      636.01      590.53     20.57 o 
  -2  -4   5      804.80      748.31     21.54 o 
  -1  -4   5     2507.87     2420.10     52.09 o 
   0  -4   5     1780.01     1695.26     34.30 o 
   1  -4   5      667.94      569.91     11.34 o 
   2  -4   5     1048.67      987.10     17.06 o 
   3  -4   5      260.34      260.07      5.62 o 
   4  -4   5       35.86       33.15      2.06 o 
   5  -4   5      243.45      241.12      7.17 o 
   6  -4   5       25.99       23.31      4.76 o 
   7  -4   5       21.99       16.08      6.61 o 
  -7  -3   5        1.94        2.59      3.97 o 
  -6  -3   5      174.88      164.31      8.71 o 
  -5  -3   5       35.08       38.02     10.03 o 
  -4  -3   5       60.25       56.54      3.66 o 
  -3  -3   5      217.96      204.21     10.38 o 
  -2  -3   5      147.16      156.44      6.35 o 
  -1  -3   5      684.23      634.70     13.41 o 
   0  -3   5        3.20        4.16      0.69 o 
   1  -3   5     1333.62     1217.79     22.61 o 
   2  -3   5      451.49      516.93      9.41 o 
   3  -3   5     1188.02     1193.03     23.50 o 
   4  -3   5       10.56       11.50      1.13 o 
   5  -3   5      870.31      862.91     20.57 o 
   6  -3   5        7.16        3.84      7.27 o 
   7  -3   5       49.69       48.25      7.49 o 
  -7  -2   5        4.81       -3.54      3.54 o 
  -6  -2   5       18.51       12.02      4.74 o 
  -5  -2   5      348.78      356.61     14.95 o 
  -4  -2   5      163.50      134.45      5.81 o 
  -3  -2   5      955.38     1020.71     29.32 o 
  -2  -2   5      182.62      176.91      5.52 o 
  -1  -2   5     1040.14     1016.79     23.76 o 
   0  -2   5      493.99      473.55      9.52 o 
   1  -2   5     3960.69     4191.93     81.66 o 
   2  -2   5      528.38      554.94     11.09 o 
   3  -2   5     1054.28     1021.99     21.83 o 
   4  -2   5      396.30      409.39      9.08 o 
   5  -2   5        4.35        7.69      2.79 o 
   6  -2   5      170.72      158.54     17.63 o 
   7  -2   5      147.09      147.37     16.30 o 
  -7  -1   5       88.23      102.23      8.37 o 
  -6  -1   5        1.85        2.57      2.59 o 
  -5  -1   5     1123.88     1063.96     36.04 o 
  -4  -1   5      171.75      154.10      5.61 o 
  -3  -1   5      966.34      959.32     40.29 o 
  -2  -1   5       72.56      102.60      3.57 o 
  -1  -1   5     3229.16     3386.75     63.41 o 
   0  -1   5       30.15       28.51      0.91 o 
   1  -1   5      409.41      416.80      8.25 o 
   2  -1   5      202.40      181.69      4.37 o 
   3  -1   5      163.58      173.25      3.88 o 
   4  -1   5      151.14      143.07      3.77 o 
   5  -1   5       11.82        5.68      2.63 o 
   6  -1   5      459.44      490.34     19.86 o 
   7  -1   5        3.78       -3.89      3.89 o 
  -8   0   5       78.84       70.73      7.05 o 
  -7   0   5      129.90      124.93      9.47 o 
  -6   0   5       33.70       39.57      5.95 o 
  -5   0   5       16.20       17.26      2.18 o 
  -4   0   5     1160.60     1176.02     28.68 o 
  -3   0   5      906.99      864.26     20.34 o 
  -2   0   5     3945.83     4229.12     87.83 o 
  -1   0   5     1932.49     2036.82     37.88 o 
   0   0   5     4087.71     4444.00     82.29 o 
   1   0   5       16.13       10.87      0.90 o 
   2   0   5     1197.40     1334.10     29.27 o 
   3   0   5      363.91      382.62      9.27 o 
   4   0   5      257.81      258.21      7.54 o 
   5   0   5       13.90       17.80      2.91 o 
   6   0   5       26.42       24.01      3.65 o 
   7   0   5       48.76       40.41      4.82 o 
  -8   1   5        0.92        1.76      4.19 o 
  -7   1   5        9.51        9.03      3.97 o 
  -6   1   5        6.14        8.59      3.53 o 
  -5   1   5        8.62       12.80      1.85 o 
  -4   1   5      440.96      413.14      9.39 o 
  -3   1   5      190.07      204.95      4.80 o 
  -2   1   5     1987.96     2067.91     40.76 o 
  -1   1   5        2.87        0.86      0.49 o 
   0   1   5     5514.82     5554.55    102.92 o 
   1   1   5       30.72       35.14      1.72 o 
   2   1   5     1948.46     2043.81     46.92 o 
   3   1   5        0.98        2.78      1.25 o 
   4   1   5      685.05      655.02     20.98 o 
   5   1   5        0.62       -2.44      2.80 o 
   6   1   5       18.50        4.68      3.34 o 
   7   1   5       15.51       11.51      4.63 o 
  -8   2   5       31.73       33.05      5.51 o 
  -7   2   5        0.57       -0.44      3.75 o 
  -6   2   5      380.14      393.95     23.13 o 
  -5   2   5      156.84      145.22      5.69 o 
  -4   2   5       63.98       61.06      2.55 o 
  -3   2   5      411.85      403.93      9.82 o 
  -2   2   5      416.40      387.25      7.48 o 
  -1   2   5     2547.02     2878.30     53.27 o 
   0   2   5      433.55      449.06      8.99 o 
   1   2   5     1565.44     1675.11     38.60 o 
   2   2   5      986.15      961.97     22.41 o 
   3   2   5     1311.23     1306.51     44.98 o 
   4   2   5      767.85      830.94     33.20 o 
   5   2   5      299.61      274.38     12.14 o 
   6   2   5      152.39      150.03      8.31 o 
   7   2   5       22.81       22.04      5.29 o 
  -8   3   5       60.80       75.35      7.49 o 
  -7   3   5        4.17        7.93      4.19 o 
  -6   3   5      328.15      336.89     20.27 o 
  -5   3   5       61.78       64.41      3.03 o 
  -4   3   5      878.82      834.59     22.20 o 
  -3   3   5       28.33       33.74      3.08 o 
  -2   3   5      114.85      101.02      2.42 o 
  -1   3   5      464.94      449.18      8.98 o 
   0   3   5        6.50        8.55      0.84 o 
   1   3   5     2238.47     2290.38     44.55 o 
   2   3   5      263.95      291.43     10.78 o 
   3   3   5      978.32      907.35     35.42 o 
   4   3   5      141.33      129.22      7.60 o 
   5   3   5      195.20      183.84     14.10 o 
   6   3   5       11.62       13.43      4.07 o 
  -8   4   5       10.85        9.47      5.07 o 
  -7   4   5      238.81      234.65     15.42 o 
  -6   4   5       95.10       99.13      5.49 o 
  -5   4   5     2141.02     2089.48     72.06 o 
  -4   4   5      296.51      294.21      9.94 o 
  -3   4   5      552.70      517.63     13.25 o 
  -2   4   5      144.44      147.08      3.49 o 
  -1   4   5      567.81      560.15     11.20 o 
   0   4   5        1.32        2.69      0.97 o 
   1   4   5       63.24       65.86      2.35 o 
   2   4   5      123.93      113.92      6.15 o 
   3   4   5       58.40       53.51      5.73 o 
   4   4   5      138.88      132.59      7.24 o 
   5   4   5      142.97      150.89      8.37 o 
   6   4   5       84.61       79.41      9.47 o 
  -7   5   5       46.52       42.96      6.17 o 
  -6   5   5       27.80       24.95      5.07 o 
  -5   5   5      367.04      346.66     18.95 o 
  -4   5   5       46.36       43.85      2.66 o 
  -3   5   5     1412.18     1309.61     33.27 o 
  -2   5   5        3.37        2.91      0.95 o 
  -1   5   5     1441.82     1384.91     28.09 o 
   0   5   5       48.73       55.64      2.62 o 
   1   5   5      344.85      344.86     10.14 o 
   2   5   5       80.79       78.86      4.99 o 
   3   5   5       45.20       43.35      4.20 o 
   4   5   5       41.68       35.80      8.81 o 
   5   5   5        9.20        7.07      4.29 o 
  -7   6   5        0.88       -2.11      2.85 o 
  -6   6   5       59.40       56.89      4.39 o 
  -5   6   5       28.55       27.19      3.23 o 
  -4   6   5      854.17      813.42     28.12 o 
  -3   6   5      451.97      425.99     11.37 o 
  -2   6   5      958.30      913.58     21.17 o 
  -1   6   5      799.45      773.63     17.46 o 
   0   6   5     1832.63     1834.22     49.39 o 
   1   6   5      181.00      167.77      6.25 o 
   2   6   5      135.54      135.01      7.32 o 
   3   6   5       46.42       57.89      6.83 o 
   4   6   5       37.72       38.98      5.05 o 
   5   6   5        0.86       -3.76      8.59 o 
  -7   7   5       14.87       20.97      3.65 o 
  -6   7   5       36.99       33.05      3.95 o 
  -5   7   5       25.37       32.85      3.75 o 
  -4   7   5      214.50      199.43      9.57 o 
  -3   7   5      143.28      126.19      4.60 o 
  -2   7   5      766.19      746.50     20.81 o 
  -1   7   5      231.07      248.42      7.56 o 
   0   7   5      311.71      303.10     10.01 o 
   1   7   5       24.23       24.09      2.70 o 
   2   7   5      235.22      245.92     11.60 o 
   3   7   5        4.99       -4.05      4.05 o 
   4   7   5      226.39      236.09     11.92 o 
  -7   8   5        4.49       11.23      3.76 o 
  -6   8   5       31.55       37.94      4.52 o 
  -5   8   5       13.36       23.61      3.80 o 
  -4   8   5      113.46      119.88      7.23 o 
  -3   8   5       70.56       55.34      3.09 o 
  -2   8   5       82.09       82.68      6.40 o 
  -1   8   5       50.42       53.20      8.48 o 
   0   8   5      213.51      217.93      7.99 o 
   1   8   5      301.48      318.32     10.69 o 
   2   8   5      128.32      127.79     15.64 o 
   3   8   5       86.20       85.30      6.70 o 
  -6   9   5       64.51       72.20      5.65 o 
  -5   9   5       49.89       34.99      4.49 o 
  -4   9   5      195.08      201.38     14.10 o 
  -3   9   5       15.43       13.25      2.73 o 
  -2   9   5       33.09       33.27      4.19 o 
  -1   9   5      131.56      138.15      8.81 o 
   0   9   5       22.10       27.03      5.00 o 
   1   9   5       96.46       93.52      4.95 o 
   2   9   5       11.43        4.68      4.67 o 
   3   9   5       16.85       14.68      5.53 o 
  -5  10   5      209.91      221.87     15.64 o 
  -4  10   5        5.33        5.95      5.29 o 
  -3  10   5      249.41      248.09     12.56 o 
  -2  10   5        1.10        4.41      3.97 o 
  -1  10   5      109.18      124.49      8.59 o 
   0  10   5        4.13        5.73      4.63 o 
   1  10   5       40.37       42.74      4.20 o 
  -4  11   5       46.38       41.64      7.49 o 
  -3  11   5       85.09       85.93      6.17 o 
  -2  11   5        0.69       -2.20      4.19 o 
  -1  11   5      111.10      118.76      8.37 o 
   0  11   5       76.29       92.98      7.93 o 
   1 -13   6       68.35       77.56      8.37 o 
   2 -13   6      110.99      109.73      9.25 o 
  -1 -12   6       12.67       15.35      5.06 o 
   0 -12   6       76.60      102.34      8.92 o 
   1 -12   6       71.14       78.88      7.93 o 
   2 -12   6      128.17      122.88      6.38 o 
   3 -12   6       38.98       37.55      6.28 o 
   4 -12   6      163.73      150.34     10.25 o 
  -2 -11   6       28.67       33.12      5.98 o 
  -1 -11   6        0.84        2.50      3.61 o 
   0 -11   6       28.15       37.42      4.67 o 
   1 -11   6      157.77      153.72      6.31 o 
   2 -11   6        4.10        4.88      3.97 o 
   3 -11   6       56.10       59.53      4.22 o 
   4 -11   6       17.08       12.49      7.05 o 
   5 -11   6       66.48       82.84      9.80 o 
  -3 -10   6       39.33       29.06      6.94 o 
  -2 -10   6      156.70      156.09     20.49 o 
  -1 -10   6       43.54       36.15      3.90 o 
   0 -10   6       96.91      119.80      5.67 o 
   1 -10   6       20.18       19.67      2.69 o 
   2 -10   6        6.14        4.47      2.24 o 
   3 -10   6       98.99      103.35      5.61 o 
   4 -10   6       11.11       12.78      4.88 o 
   5 -10   6      198.56      213.29     10.07 o 
   6 -10   6       34.61       41.49      4.97 o 
  -4  -9   6        8.90        9.68     10.91 o 
  -3  -9   6      353.85      348.71     28.53 o 
  -2  -9   6        0.92        0.37      4.13 o 
  -1  -9   6      301.40      319.72     13.39 o 
   0  -9   6       47.54       55.14      2.92 o 
   1  -9   6      258.94      252.75      7.71 o 
   2  -9   6        0.58        0.20      1.90 o 
   3  -9   6      114.36      112.71      5.06 o 
   4  -9   6        3.40        4.38      2.82 o 
   5  -9   6        4.90        2.08      3.64 o 
   6  -9   6       19.77       28.18      4.34 o 
  -5  -8   6       12.66        6.08      5.13 o 
  -4  -8   6       64.15       64.97      6.07 o 
  -3  -8   6       89.78       71.67      6.00 o 
  -2  -8   6      227.01      221.99     10.98 o 
  -1  -8   6      495.94      467.86     32.39 o 
   0  -8   6      288.95      276.99      7.02 o 
   1  -8   6     1109.55     1100.73     23.08 o 
   2  -8   6       59.21       58.98      3.22 o 
   3  -8   6       69.82       66.42      2.41 o 
   4  -8   6       68.29       78.79      3.54 o 
   5  -8   6       58.64       54.77      3.98 o 
   6  -8   6       45.09       49.79      4.01 o 
   7  -8   6        7.76        6.35      3.49 o 
  -5  -7   6       86.20       73.12      6.27 o 
  -4  -7   6        3.44        0.02      3.97 o 
  -3  -7   6       18.67       23.22      4.28 o 
  -2  -7   6      277.28      250.13     12.67 o 
  -1  -7   6       32.36       33.78      2.75 o 
   0  -7   6      583.57      523.99     13.80 o 
   1  -7   6       31.31       40.62      1.72 o 
   2  -7   6      851.28      821.86     16.02 o 
   3  -7   6       22.26       16.16      1.44 o 
   4  -7   6      259.11      266.66      8.13 o 
   5  -7   6       15.68        8.00      2.71 o 
   6  -7   6       26.34       29.47      6.97 o 
   7  -7   6        8.14        1.19      4.20 o 
  -6  -6   6       39.08       37.42     10.58 o 
  -5  -6   6       13.22        6.37      4.20 o 
  -4  -6   6      287.52      262.35     12.46 o 
  -3  -6   6        7.80       13.13      7.49 o 
  -2  -6   6       59.47       61.94      4.84 o 
  -1  -6   6       14.80       15.56      1.41 o 
   0  -6   6      509.30      525.34     10.83 o 
   1  -6   6      317.52      307.64      6.23 o 
   2  -6   6      786.59      754.42     17.24 o 
   3  -6   6      124.00      130.95      3.77 o 
   4  -6   6      157.60      172.52      5.73 o 
   5  -6   6       63.86       67.11      3.92 o 
   6  -6   6      346.47      325.38     13.02 o 
   7  -6   6      103.43      108.97     11.35 o 
  -6  -5   6       29.38       27.23      4.66 o 
  -5  -5   6       14.30       18.04      4.01 o 
  -4  -5   6      430.52      396.66     29.19 o 
  -3  -5   6      124.09      110.12      5.62 o 
  -2  -5   6      842.62      786.07     24.66 o 
  -1  -5   6       42.87       40.74      1.82 o 
   0  -5   6     1056.34     1037.34     21.33 o 
   1  -5   6      146.70      133.44      3.12 o 
   2  -5   6      111.84      112.32      2.69 o 
   3  -5   6      192.28      205.46      5.14 o 
   4  -5   6        6.46        8.11      1.82 o 
   5  -5   6      328.45      363.76     10.41 o 
   6  -5   6       22.43       25.90      2.95 o 
   7  -5   6       13.22       17.74      6.11 o 
  -7  -4   6       15.50       10.45      4.44 o 
  -6  -4   6       42.11       35.71      4.73 o 
  -5  -4   6       67.36       64.43     16.08 o 
  -4  -4   6      190.06      175.21      8.96 o 
  -3  -4   6     1762.44     1692.02     56.34 o 
  -2  -4   6      454.06      457.43     17.66 o 
  -1  -4   6      668.53      640.65     13.33 o 
   0  -4   6      320.60      294.17      6.14 o 
   1  -4   6      858.09      876.47     16.49 o 
   2  -4   6      123.05      120.91      2.62 o 
   3  -4   6      776.48      751.30     15.68 o 
   4  -4   6      711.70      703.45     18.79 o 
   5  -4   6        4.90        2.57      2.67 o 
   6  -4   6       10.48        5.58      3.50 o 
   7  -4   6       22.13       20.05      7.05 o 
  -7  -3   6        2.48       -1.22      6.06 o 
  -6  -3   6        3.50        6.03      3.57 o 
  -5  -3   6       18.98       19.09      3.64 o 
  -4  -3   6      104.33       93.05      4.83 o 
  -3  -3   6     1291.10     1266.12     42.48 o 
  -2  -3   6       71.26       85.67      4.36 o 
  -1  -3   6      914.45      817.76     17.94 o 
   0  -3   6      309.91      309.15      7.62 o 
   1  -3   6     1980.15     1846.20     35.96 o 
   2  -3   6       19.18       25.35      1.12 o 
   3  -3   6      681.19      676.67     15.96 o 
   4  -3   6      127.55      115.42      4.13 o 
   5  -3   6      102.73       95.22      4.08 o 
   6  -3   6        0.57        2.48      3.54 o 
   7  -3   6       25.99       29.52      7.27 o 
  -7  -2   6       78.47       64.89     18.62 o 
  -6  -2   6        8.37       -0.99      3.19 o 
  -5  -2   6       80.01       85.14      5.36 o 
  -4  -2   6       46.05       45.02      3.91 o 
  -3  -2   6        8.02        8.62      2.91 o 
  -2  -2   6      393.71      351.10     12.59 o 
  -1  -2   6      439.19      451.00      9.19 o 
   0  -2   6       24.87       17.05      0.90 o 
   1  -2   6     2849.57     2705.74     53.05 o 
   2  -2   6     2571.91     2596.35     54.55 o 
   3  -2   6      578.90      588.67     16.77 o 
   4  -2   6     1279.45     1236.19     38.94 o 
   5  -2   6     1086.47     1080.23     29.57 o 
   6  -2   6        4.31       -4.41      4.41 o 
   7  -2   6       16.67       14.76      4.52 o 
  -7  -1   6      229.88      240.60     15.86 o 
  -6  -1   6        1.09       -3.19      3.19 o 
  -5  -1   6      737.44      698.82     27.88 o 
  -4  -1   6        3.59        1.56      1.91 o 
  -3  -1   6       72.69       67.55      3.51 o 
  -2  -1   6      475.72      499.43     14.65 o 
  -1  -1   6       97.38       89.73      2.02 o 
   0  -1   6      374.90      372.73      6.95 o 
   1  -1   6     1252.95     1336.94     25.02 o 
   2  -1   6      898.94      888.61     19.76 o 
   3  -1   6       31.90       38.59      1.91 o 
   4  -1   6      409.92      399.79     13.14 o 
   5  -1   6      107.35      117.45      6.54 o 
   6  -1   6      256.82      259.16     11.61 o 
   7  -1   6        0.48       -2.57      8.15 o 
  -7   0   6        3.05       -3.30      4.41 o 
  -6   0   6      666.20      680.38     39.00 o 
  -5   0   6       61.07       71.30      4.35 o 
  -4   0   6     1002.68      973.04     29.35 o 
  -3   0   6     1166.38     1218.54     28.53 o 
  -2   0   6      399.23      365.00      7.19 o 
  -1   0   6      335.11      355.45      6.90 o 
   0   0   6      265.43      242.68      4.83 o 
   1   0   6      343.23      432.78      8.65 o 
   2   0   6      158.61      143.45      4.03 o 
   3   0   6       45.36       41.32      2.51 o 
   4   0   6      174.17      169.56      6.31 o 
   5   0   6      382.88      357.31     17.41 o 
   6   0   6      512.24      507.93     39.11 o 
   7   0   6       27.76       27.85      4.70 o 
  -7   1   6       99.12      110.39      9.25 o 
  -6   1   6      134.38      137.27     10.14 o 
  -5   1   6      194.81      196.75      7.03 o 
  -4   1   6     1060.77     1090.54     25.70 o 
  -3   1   6        4.92        6.36      1.00 o 
  -2   1   6     1066.90     1006.94     18.86 o 
  -1   1   6       22.13       20.88      0.88 o 
   0   1   6     2356.27     2472.01     47.82 o 
   1   1   6      117.85      119.45      3.13 o 
   2   1   6      264.68      268.31      7.36 o 
   3   1   6       87.20       86.75      4.02 o 
   4   1   6      115.34      111.45      6.94 o 
   5   1   6      147.61      147.68      7.62 o 
   6   1   6        2.39        0.81      4.41 o 
   7   1   6       33.56       23.09      6.50 o 
  -8   2   6        0.50        7.27      5.07 o 
  -7   2   6       13.34       11.46      4.63 o 
  -6   2   6       19.20       18.95      4.41 o 
  -5   2   6      121.55      125.97      6.12 o 
  -4   2   6      180.49      194.81      5.23 o 
  -3   2   6     2147.46     2229.31     52.01 o 
  -2   2   6     1203.56     1235.32     23.12 o 
  -1   2   6     1939.63     1938.21     36.03 o 
   0   2   6     1180.86     1147.85     21.55 o 
   1   2   6      731.34      704.53     15.32 o 
   2   2   6     1267.43     1345.44     39.38 o 
   3   2   6      312.43      288.84     12.31 o 
   4   2   6      194.15      187.90      8.88 o 
   5   2   6       12.17       11.72      4.08 o 
   6   2   6        0.16        0.15      3.91 o 
  -7   3   6        2.13       -1.10      4.41 o 
  -6   3   6        0.61        2.68      2.16 o 
  -5   3   6       13.85       20.85      4.96 o 
  -4   3   6       99.80       98.55      3.61 o 
  -3   3   6      462.54      479.46     11.64 o 
  -2   3   6      140.43      147.57      3.23 o 
  -1   3   6      288.30      268.57      5.61 o 
   0   3   6        0.97        1.41      0.76 o 
   1   3   6     2786.00     2806.77     66.12 o 
   2   3   6       37.60       37.45      3.01 o 
   3   3   6      718.88      698.40     27.72 o 
   4   3   6        3.91        1.06      3.01 o 
   5   3   6      375.33      358.39     15.50 o 
   6   3   6        3.39        7.31      4.48 o 
  -7   4   6       95.87      109.06      9.47 o 
  -6   4   6       31.18       38.31      4.41 o 
  -5   4   6      121.88      127.97      6.52 o 
  -4   4   6       44.16       43.69      2.32 o 
  -3   4   6       38.51       43.50      1.66 o 
  -2   4   6       97.83      101.39      2.75 o 
  -1   4   6      447.43      463.54     11.05 o 
   0   4   6      201.71      195.73      4.48 o 
   1   4   6      635.63      629.29     17.65 o 
   2   4   6      359.73      322.37     13.63 o 
   3   4   6      352.15      353.08     14.95 o 
   4   4   6      262.98      254.95     11.68 o 
   5   4   6      251.44      247.01     11.90 o 
  -7   5   6       34.68       37.81      9.80 o 
  -6   5   6       29.44       31.19      3.33 o 
  -5   5   6      165.16      169.33      8.24 o 
  -4   5   6        2.98        6.23      1.90 o 
  -3   5   6      255.16      267.83      7.43 o 
  -2   5   6       78.45       76.23      2.57 o 
  -1   5   6      280.57      287.61      6.35 o 
   0   5   6       95.68       91.20      3.51 o 
   1   5   6       49.32       52.71      2.98 o 
   2   5   6      282.32      271.31     12.15 o 
   3   5   6       16.95       13.52      3.80 o 
   4   5   6      193.14      199.33     14.32 o 
   5   5   6        5.55        3.53      4.39 o 
  -7   6   6       22.13       23.78      3.54 o 
  -6   6   6      125.03      146.58      7.77 o 
  -5   6   6        8.63       11.36      3.01 o 
  -4   6   6      243.35      257.67     11.52 o 
  -3   6   6      516.73      474.04     13.45 o 
  -2   6   6      345.51      343.10     10.04 o 
  -1   6   6      226.59      213.03      5.94 o 
   0   6   6      628.63      615.78     18.68 o 
   1   6   6       85.24       75.03      3.76 o 
   2   6   6      320.23      315.11     13.86 o 
   3   6   6        4.55       10.72      4.20 o 
   4   6   6       55.48       42.97      5.43 o 
  -7   7   6       12.83       13.84      3.54 o 
  -6   7   6        4.68        4.07      3.75 o 
  -5   7   6       10.60       17.05      3.39 o 
  -4   7   6      421.12      415.67     17.67 o 
  -3   7   6       73.74       69.45      3.09 o 
  -2   7   6      446.10      435.04     17.11 o 
  -1   7   6      260.16      265.83     10.19 o 
   0   7   6      403.60      414.22     13.08 o 
   1   7   6        7.27        9.92      2.96 o 
   2   7   6      478.67      481.10     20.24 o 
   3   7   6        2.35       -4.12      4.42 o 
   4   7   6       16.35       20.97      5.43 o 
  -6   8   6        9.74       13.34      3.80 o 
  -5   8   6        0.70        3.49      3.39 o 
  -4   8   6        6.18        9.38      4.41 o 
  -3   8   6       78.07       65.53      6.83 o 
  -2   8   6      155.68      159.74     13.00 o 
  -1   8   6       55.79       53.76      4.85 o 
   0   8   6      251.04      255.81      8.96 o 
   1   8   6      469.03      492.61     19.15 o 
   2   8   6      133.93      122.18      7.79 o 
   3   8   6      267.21      273.40     13.47 o 
  -6   9   6       12.20       17.71      4.35 o 
  -5   9   6        1.33       -1.81      3.54 o 
  -4   9   6       27.33       24.68      5.51 o 
  -3   9   6       96.32       81.24      7.93 o 
  -2   9   6       15.09       10.58      3.75 o 
  -1   9   6       98.89       94.30      6.61 o 
   0   9   6       10.30       13.00      4.19 o 
   1   9   6      354.29      372.68     12.72 o 
   2   9   6       53.18       64.19      6.54 o 
  -5  10   6      116.14      146.52     12.34 o 
  -4  10   6       31.68       34.37      6.61 o 
  -3  10   6      108.56      106.20      7.27 o 
  -2  10   6        0.47       -0.88      3.75 o 
  -1  10   6      151.48      163.93     10.14 o 
   0  10   6        4.01        8.37      4.63 o 
   1  10   6       19.12       15.83      4.60 o 
  -2  11   6       30.89       28.86      5.07 o 
  -1 -12   7       74.49       83.89      6.81 o 
   0 -12   7      212.76      243.40     11.61 o 
   1 -12   7       21.69       29.52      6.61 o 
   2 -12   7      121.98      132.82      6.77 o 
   3 -12   7       35.18       38.57      5.51 o 
   4 -12   7        9.95        6.40      7.82 o 
  -2 -11   7        2.00        0.65      5.40 o 
  -1 -11   7      137.11      127.08      9.44 o 
   0 -11   7        3.86       -0.44      3.89 o 
   1 -11   7      175.60      184.50      7.11 o 
   2 -11   7        1.44       -1.47      3.50 o 
   3 -11   7       65.50       76.51      4.51 o 
   4 -11   7       11.23        3.14      4.27 o 
   5 -11   7       37.43       39.46      5.50 o 
  -3 -10   7        3.12        0.32      5.27 o 
  -2 -10   7        0.76        3.45      4.92 o 
  -1 -10   7       95.36       96.86     10.89 o 
   0 -10   7       42.53       43.39      4.44 o 
   1 -10   7      282.96      268.96      8.91 o 
   2 -10   7       15.28       13.02      2.49 o 
   3 -10   7      318.88      311.25     11.61 o 
   4 -10   7       68.41       66.48      4.65 o 
   5 -10   7       82.75       75.79      6.01 o 
   6 -10   7       59.58       64.05      7.67 o 
  -4  -9   7        1.25       -4.68      5.06 o 
  -3  -9   7      205.34      217.59     17.08 o 
  -2  -9   7       24.27       17.59      4.70 o 
  -1  -9   7      126.93      129.65      9.80 o 
   0  -9   7        5.94        6.99      2.17 o 
   1  -9   7       79.61       78.90      4.37 o 
   2  -9   7       98.50      103.06      4.20 o 
   3  -9   7       14.68       14.30      2.02 o 
   4  -9   7      116.07      122.17      6.11 o 
   5  -9   7        0.35        0.32      3.81 o 
   6  -9   7       75.89       72.62      5.69 o 
  -5  -8   7        7.79       -0.07     10.91 o 
  -4  -8   7      217.00      253.16     18.51 o 
  -3  -8   7      320.46      303.42     25.56 o 
  -2  -8   7      124.76      137.09     11.79 o 
  -1  -8   7      151.52      154.77     18.18 o 
   0  -8   7      380.59      369.57     10.13 o 
   1  -8   7       75.77       81.71      3.01 o 
   2  -8   7      831.46      819.55     16.20 o 
   3  -8   7      122.46      114.57      3.32 o 
   4  -8   7       41.32       41.89      3.08 o 
   5  -8   7        0.02       -2.92      3.01 o 
   6  -8   7        2.52        5.86      3.23 o 
  -5  -7   7        9.62        2.14      7.49 o 
  -4  -7   7       97.38       82.72     11.02 o 
  -3  -7   7       46.95       40.32      5.02 o 
  -2  -7   7      325.48      318.85     42.08 o 
  -1  -7   7       55.44       51.12      4.52 o 
   0  -7   7      656.76      617.70     16.26 o 
   1  -7   7       22.37       25.02      1.50 o 
   2  -7   7      941.84      908.10     23.30 o 
   3  -7   7        8.47        5.52      1.33 o 
   4  -7   7      265.94      228.37      7.34 o 
   5  -7   7        0.77       -1.27      3.52 o 
   6  -7   7       66.98       67.44      4.96 o 
   7  -7   7       71.15       81.30      8.31 o 
  -6  -6   7      107.10       90.29     14.54 o 
  -5  -6   7       47.90       42.72      9.25 o 
  -4  -6   7        3.48        2.03      3.97 o 
  -3  -6   7       40.44       47.11     12.01 o 
  -2  -6   7      822.98      741.45     25.91 o 
  -1  -6   7       77.62       61.92      3.59 o 
   0  -6   7      421.63      396.54      9.33 o 
   1  -6   7     1152.89     1072.56     20.82 o 
   2  -6   7      112.38      114.00      3.03 o 
   3  -6   7     1243.56     1172.62     29.09 o 
   4  -6   7      564.36      540.18     14.94 o 
   5  -6   7       68.93       71.66      3.92 o 
   6  -6   7       98.82       97.98      5.72 o 
   7  -6   7        1.96       -2.22      6.45 o 
  -6  -5   7       61.97       66.59     21.04 o 
  -5  -5   7        9.88        3.79      4.11 o 
  -4  -5   7      104.38       91.42      6.31 o 
  -3  -5   7        3.17        1.13      2.69 o 
  -2  -5   7      175.29      183.97      7.90 o 
  -1  -5   7      196.00      182.94      5.19 o 
   0  -5   7       36.81       31.80      1.52 o 
   1  -5   7      464.72      450.15      9.19 o 
   2  -5   7       23.67       26.24      1.37 o 
   3  -5   7     1526.06     1504.56     32.63 o 
   4  -5   7       46.15       49.63      2.76 o 
   5  -5   7      548.99      533.76     16.13 o 
   6  -5   7       14.49       17.85      5.45 o 
  -6  -4   7       38.54       37.99      9.47 o 
  -5  -4   7      583.88      529.24     31.07 o 
  -4  -4   7      726.90      693.43     28.10 o 
  -3  -4   7      583.39      546.56     19.45 o 
  -2  -4   7      146.49      147.11      6.58 o 
  -1  -4   7     1898.92     1884.51     38.15 o 
   0  -4   7      380.98      394.53      7.77 o 
   1  -4   7      127.47      121.22      3.59 o 
   2  -4   7       71.86       74.37      2.09 o 
   3  -4   7       39.24       46.76      1.84 o 
   4  -4   7      831.53      819.06     23.84 o 
   5  -4   7      153.29      149.19      5.78 o 
   6  -4   7       81.23       76.54      4.76 o 
   7  -4   7       42.33       45.83      8.59 o 
  -7  -3   7       48.34       47.10      8.04 o 
  -6  -3   7       73.66       74.97      5.91 o 
  -5  -3   7      204.76      192.57     10.80 o 
  -4  -3   7      135.78      138.42      7.21 o 
  -3  -3   7     1528.93     1426.35     48.01 o 
  -2  -3   7      139.88      128.35      7.14 o 
  -1  -3   7     1949.67     1954.68     42.32 o 
   0  -3   7       55.31       53.33      1.90 o 
   1  -3   7      800.52      784.46     15.82 o 
   2  -3   7      148.12      154.98      3.32 o 
   3  -3   7      224.60      221.86      6.26 o 
   4  -3   7      290.04      298.85      9.47 o 
   5  -3   7       13.20       11.96      2.28 o 
   6  -3   7       57.39       59.96      5.11 o 
   7  -3   7        0.25       -2.86      6.83 o 
  -7  -2   7       13.40        9.03      5.95 o 
  -6  -2   7       25.07       27.55      4.27 o 
  -5  -2   7        8.09        6.89      3.26 o 
  -4  -2   7      904.07      913.53     36.04 o 
  -3  -2   7      382.56      394.79     16.34 o 
  -2  -2   7     1034.06      982.30     33.15 o 
  -1  -2   7      849.95      842.48     16.96 o 
   0  -2   7     3193.86     3132.97     67.68 o 
   1  -2   7     3291.27     3398.84     65.20 o 
   2  -2   7     1289.87     1349.45     30.15 o 
   3  -2   7      146.56      133.16      4.51 o 
   4  -2   7       83.97       82.30      5.11 o 
   5  -2   7       11.38       13.01      2.42 o 
   6  -2   7       28.25       30.79      4.58 o 
   7  -2   7       19.28       14.21      4.75 o 
  -7  -1   7       30.86       29.74      6.17 o 
  -6  -1   7        8.03        9.43      5.29 o 
  -5  -1   7       11.77       11.95      3.10 o 
  -4  -1   7       45.96       44.69      3.25 o 
  -3  -1   7       12.12        7.82      2.05 o 
  -2  -1   7     2319.40     2348.26     49.49 o 
  -1  -1   7      268.25      272.84      5.30 o 
   0  -1   7     4048.98     4099.80     73.42 o 
   1  -1   7     1206.13     1252.26     22.56 o 
   2  -1   7     1537.67     1465.75     32.54 o 
   3  -1   7      248.80      237.97      9.20 o 
   4  -1   7      642.52      609.93     19.79 o 
   5  -1   7       14.50       11.06      3.16 o 
   6  -1   7       86.64       83.50      5.92 o 
   7  -1   7        0.36       -2.10      7.27 o 
  -7   0   7      172.55      152.91     11.90 o 
  -6   0   7      178.69      159.96     11.68 o 
  -5   0   7       68.62       66.41      4.96 o 
  -4   0   7      136.56      130.78      5.86 o 
  -3   0   7       20.59       29.95      1.49 o 
  -2   0   7      604.46      625.09     12.97 o 
  -1   0   7      729.78      750.05     14.24 o 
   0   0   7      114.92      112.76      2.72 o 
   1   0   7     1454.73     1559.81     30.37 o 
   2   0   7      626.87      618.77     15.24 o 
   3   0   7      684.09      652.35     25.77 o 
   4   0   7      103.68      100.15      4.66 o 
   5   0   7      175.33      147.28      8.70 o 
   6   0   7       64.25       72.04      7.93 o 
   7   0   7       21.33       21.57      7.05 o 
  -7   1   7       20.81       34.15      5.73 o 
  -6   1   7      222.29      250.96     16.08 o 
  -5   1   7      134.04      134.50      6.93 o 
  -4   1   7      562.07      551.53     15.00 o 
  -3   1   7        8.36        9.03      1.13 o 
  -2   1   7      519.95      519.92     10.40 o 
  -1   1   7      896.38      914.68     17.27 o 
   0   1   7      169.66      158.61      3.51 o 
   1   1   7      367.66      371.06      8.35 o 
   2   1   7        2.53        1.13      1.38 o 
   3   1   7      872.86      872.56     34.02 o 
   4   1   7      187.09      171.22      9.58 o 
   5   1   7      579.14      567.20     18.52 o 
   6   1   7      102.55       76.21      5.80 o 
  -7   2   7       92.56      103.78      9.03 o 
  -6   2   7      140.52      141.89     10.80 o 
  -5   2   7      321.14      294.80     18.51 o 
  -4   2   7      788.58      772.97     20.67 o 
  -3   2   7     1764.10     1789.21     41.87 o 
  -2   2   7      296.97      273.23      5.72 o 
  -1   2   7     2166.77     2303.68     42.96 o 
   0   2   7        5.96        8.99      0.82 o 
   1   2   7      514.37      539.16     14.33 o 
   2   2   7       69.28       75.01      3.94 o 
   3   2   7       77.15       78.81      8.15 o 
   4   2   7      136.09      135.72      7.32 o 
   5   2   7      109.95      103.26      9.69 o 
   6   2   7        7.65        6.88      4.13 o 
  -7   3   7       30.15       37.90      6.17 o 
  -6   3   7       19.49       21.14      3.08 o 
  -5   3   7      610.52      575.43     23.27 o 
  -4   3   7      665.15      676.91     21.07 o 
  -3   3   7      921.78      924.13     21.93 o 
  -2   3   7      362.25      417.59      9.07 o 
  -1   3   7      859.93      808.92     15.42 o 
   0   3   7      710.77      748.31     14.29 o 
   1   3   7     1705.84     1665.93     45.40 o 
   2   3   7       42.88       38.47      3.58 o 
   3   3   7      138.93      151.06      7.79 o 
   4   3   7        6.72        0.57      3.50 o 
   5   3   7        0.82        2.19      4.07 o 
   6   3   7       24.07       24.24      8.48 o 
  -7   4   7       45.57       51.56      7.05 o 
  -6   4   7       17.55       16.80      3.12 o 
  -5   4   7       61.82       54.93      4.01 o 
  -4   4   7      166.24      164.90      5.74 o 
  -3   4   7      184.33      173.59      4.63 o 
  -2   4   7      745.24      732.10     15.63 o 
  -1   4   7      173.59      173.19      4.11 o 
   0   4   7     1271.81     1279.89     35.17 o 
   1   4   7       25.74       24.67      3.32 o 
   2   4   7      765.21      739.78     29.27 o 
   3   4   7      115.64      119.66      6.93 o 
   4   4   7      131.83      128.27      7.47 o 
   5   4   7       36.54       39.56      5.18 o 
  -7   5   7       61.42       87.03      8.81 o 
  -6   5   7       22.99       19.17      7.05 o 
  -5   5   7       47.31       52.07      4.11 o 
  -4   5   7      189.05      187.92      7.09 o 
  -3   5   7       13.15       10.28      1.84 o 
  -2   5   7      614.08      603.46     14.37 o 
  -1   5   7       43.10       47.89      2.15 o 
   0   5   7      652.00      654.92     19.85 o 
   1   5   7      846.34      835.51     24.84 o 
   2   5   7      913.87      914.23     36.04 o 
   3   5   7       41.45       38.60      4.49 o 
   4   5   7      124.05      141.75      8.25 o 
   5   5   7        0.34       -4.55      4.55 o 
  -7   6   7       40.92       42.79      4.34 o 
  -6   6   7      349.31      371.50     16.03 o 
  -5   6   7        2.11       -2.72      2.88 o 
  -4   6   7      274.85      286.49     12.76 o 
  -3   6   7        1.44       -0.63      1.63 o 
  -2   6   7      369.31      357.52     13.42 o 
  -1   6   7      122.71      128.47      5.77 o 
   0   6   7        4.95        9.68      2.19 o 
   1   6   7       47.07       47.21      3.13 o 
   2   6   7        3.42        3.39      3.66 o 
   3   6   7      156.40      157.49      8.80 o 
   4   6   7       54.43       62.62      6.02 o 
  -6   7   7       76.34       78.18     10.36 o 
  -5   7   7       57.14       58.52      4.89 o 
  -4   7   7      288.21      304.92     13.63 o 
  -3   7   7      370.47      357.53     18.62 o 
  -2   7   7      309.11      287.89     11.22 o 
  -1   7   7      269.74      279.87     10.88 o 
   0   7   7       67.28       70.00      3.75 o 
   1   7   7       22.11       29.31      3.10 o 
   2   7   7       18.98       22.04      4.52 o 
   3   7   7      229.94      240.07     12.00 o 
  -6   8   7       12.88       24.86      5.29 o 
  -5   8   7      208.86      220.99     10.89 o 
  -4   8   7       12.64       12.34      4.63 o 
  -3   8   7      221.61      227.76     25.12 o 
  -2   8   7        0.41        1.10      3.08 o 
  -1   8   7      352.01      327.41     16.52 o 
   0   8   7        9.78       14.75      3.17 o 
   1   8   7      121.79      138.42      6.09 o 
   2   8   7        6.97       13.65      4.82 o 
  -5   9   7       86.85      103.12      9.25 o 
  -4   9   7       37.30       40.76      6.61 o 
  -3   9   7       86.89       80.42      5.73 o 
  -2   9   7      166.75      166.79      9.47 o 
  -1   9   7      157.37      151.81      9.69 o 
   0   9   7       92.73      118.54      8.37 o 
   1   9   7      118.19      131.32     11.24 o 
  -4  10   7       21.13       22.69      6.17 o 
  -3  10   7        3.56        4.63      3.97 o 
  -2  10   7       22.62       21.59      4.19 o 
  -1  10   7        5.15        4.19      4.63 o 
   0  10   7      146.84      158.86     10.58 o 
   0 -12   8        1.19        6.88      4.98 o 
   1 -12   8      118.13      120.16      5.59 o 
   2 -12   8        8.61        6.61      9.25 o 
   3 -12   8       25.58       26.34      4.96 o 
  -2 -11   8        0.51       -0.32      8.26 o 
  -1 -11   8      222.15      256.37     36.58 o 
   0 -11   8       28.54       26.33      4.75 o 
   1 -11   8      217.37      257.73     13.93 o 
   2 -11   8       24.17       21.73      5.18 o 
   3 -11   8       45.96       55.91      3.87 o 
   4 -11   8        6.00       16.43      4.66 o 
   5 -11   8        5.60        4.01      6.48 o 
  -3 -10   8       56.35       56.57      7.27 o 
  -2 -10   8       34.96       27.71     10.69 o 
  -1 -10   8       35.18       43.38      4.36 o 
   0 -10   8       41.58       39.38      3.30 o 
   1 -10   8       14.84        5.17      4.65 o 
   2 -10   8      104.03      116.18      4.92 o 
   3 -10   8      214.67      217.09     20.01 o 
   4 -10   8       99.82      103.62      5.41 o 
   5 -10   8       86.30       98.04      6.87 o 
  -4  -9   8        1.04       -0.55      5.30 o 
  -3  -9   8       37.13       32.39      5.91 o 
  -2  -9   8       36.24       29.92      5.24 o 
  -1  -9   8       34.03       32.81      4.82 o 
   0  -9   8      174.82      171.98      5.79 o 
   1  -9   8       13.77       12.85      2.92 o 
   2  -9   8      441.35      474.56     18.16 o 
   3  -9   8       38.75       39.96      2.44 o 
   4  -9   8      201.63      213.41      7.11 o 
   5  -9   8       31.04       40.31      4.32 o 
   6  -9   8       23.04       21.97      5.41 o 
  -4  -8   8      192.62      176.68     30.08 o 
  -3  -8   8        7.23       11.39      4.86 o 
  -2  -8   8      318.91      301.36     14.07 o 
  -1  -8   8       46.43       51.21      5.08 o 
   0  -8   8      161.78      175.54      6.88 o 
   1  -8   8       16.22       17.04      2.35 o 
   2  -8   8       63.11       60.18      2.53 o 
   3  -8   8      138.65      136.68      3.96 o 
   4  -8   8       16.09       15.51      2.96 o 
   5  -8   8       62.96       68.04      7.26 o 
   6  -8   8       25.95       31.94      4.93 o 
  -5  -7   8       60.65       55.28     11.46 o 
  -4  -7   8      304.63      277.70     13.86 o 
  -3  -7   8      190.91      176.58     24.79 o 
  -2  -7   8      310.86      291.21     19.17 o 
  -1  -7   8       73.16       68.21      5.53 o 
   0  -7   8      493.41      502.69     14.34 o 
   1  -7   8       21.65       19.23      1.76 o 
   2  -7   8       41.47       42.19      2.05 o 
   3  -7   8       21.91       27.10      1.76 o 
   4  -7   8       39.60       35.92      2.99 o 
   5  -7   8       19.68       21.14      4.02 o 
   6  -7   8        3.36       -2.12      3.62 o 
  -5  -6   8      110.43      103.17     16.97 o 
  -4  -6   8        4.62        1.32      5.51 o 
  -3  -6   8      205.67      199.19     10.25 o 
  -2  -6   8      118.75      111.64      6.90 o 
  -1  -6   8     1114.46     1041.88     35.61 o 
   0  -6   8      457.85      459.00     11.28 o 
   1  -6   8      964.99      943.90     20.07 o 
   2  -6   8      384.12      366.86      7.73 o 
   3  -6   8        5.27        6.91      1.82 o 
   4  -6   8       37.50       39.11      3.15 o 
   5  -6   8       30.61       34.30      3.34 o 
   6  -6   8        7.42        7.17      3.45 o 
   7  -6   8        0.60       -6.83      6.83 o 
  -6  -5   8        3.83       -4.74      4.74 o 
  -5  -5   8       21.37       18.83      6.83 o 
  -4  -5   8        7.66        7.77      4.30 o 
  -3  -5   8      347.10      332.63     17.30 o 
  -2  -5   8      249.17      228.40      9.50 o 
  -1  -5   8      763.51      704.93     24.49 o 
   0  -5   8      648.37      615.98     12.42 o 
   1  -5   8      873.59      841.82     16.74 o 
   2  -5   8       37.77       35.00      1.56 o 
   3  -5   8      566.64      564.65     13.23 o 
   4  -5   8       33.15       38.37      3.09 o 
   5  -5   8      247.82      248.16      9.92 o 
   6  -5   8        9.35        5.77      4.01 o 
   7  -5   8       29.11       27.32      8.81 o 
  -6  -4   8       49.60       33.49      5.36 o 
  -5  -4   8      110.49      112.53      7.40 o 
  -4  -4   8        2.05        0.91      3.54 o 
  -3  -4   8        4.94        7.74      2.94 o 
  -2  -4   8      138.45      141.75      6.66 o 
  -1  -4   8        6.34        8.45      1.51 o 
   0  -4   8      459.73      436.23      8.92 o 
   1  -4   8       13.88       15.95      1.20 o 
   2  -4   8      334.07      325.03      6.34 o 
   3  -4   8      381.31      379.14      8.75 o 
   4  -4   8      103.55       99.56      4.39 o 
   5  -4   8      165.90      166.27      6.55 o 
   6  -4   8       75.49       73.57      4.23 o 
   7  -4   8       41.04       30.63      8.81 o 
  -6  -3   8       38.82       34.35      5.05 o 
  -5  -3   8      199.23      194.93     17.52 o 
  -4  -3   8       90.62       75.36      9.91 o 
  -3  -3   8      284.93      279.43     12.52 o 
  -2  -3   8      101.57      108.74      5.56 o 
  -1  -3   8      207.74      197.29      5.02 o 
   0  -3   8       94.33       94.63      2.58 o 
   1  -3   8        2.16        4.27      1.07 o 
   2  -3   8      489.77      512.39      9.64 o 
   3  -3   8       28.30       29.63      2.81 o 
   4  -3   8      313.51      311.67     10.92 o 
   5  -3   8      140.72      130.69      5.90 o 
   6  -3   8      133.14      133.96      9.47 o 
   7  -3   8        3.60        1.19      6.17 o 
  -7  -2   8        3.78        3.97      6.39 o 
  -6  -2   8      192.00      188.88     10.20 o 
  -5  -2   8       63.58       64.99      5.22 o 
  -4  -2   8     1078.03     1044.74     41.17 o 
  -3  -2   8       37.31       35.74      3.13 o 
  -2  -2   8       72.62       64.79      2.76 o 
  -1  -2   8      110.03      111.90      3.24 o 
   0  -2   8      488.09      442.16      8.97 o 
   1  -2   8      112.38      115.70      2.94 o 
   2  -2   8       26.43       21.22      1.26 o 
   3  -2   8       17.66       21.24      2.50 o 
   4  -2   8       34.12       40.43      3.15 o 
   5  -2   8        5.83        6.14      3.42 o 
   6  -2   8       55.30       44.96      5.20 o 
   7  -2   8       64.13       64.72      6.23 o 
  -7  -1   8       75.50       77.78      8.81 o 
  -6  -1   8      121.84      125.03      7.55 o 
  -5  -1   8      168.17      152.57      8.02 o 
  -4  -1   8      230.51      223.79      9.04 o 
  -3  -1   8      264.46      270.54     10.14 o 
  -2  -1   8     1151.67     1152.63     27.82 o 
  -1  -1   8      541.64      560.94     12.14 o 
   0  -1   8     2389.42     2385.79     43.02 o 
   1  -1   8      212.12      218.06      4.41 o 
   2  -1   8      444.04      434.78     12.32 o 
   3  -1   8       10.29        9.08      5.07 o 
   4  -1   8      217.77      208.24      7.84 o 
   5  -1   8        3.01        1.37      2.54 o 
   6  -1   8        1.67       -4.21      4.21 o 
  -7   0   8        7.79        5.95      5.51 o 
  -6   0   8        1.59        0.88      4.63 o 
  -5   0   8       74.93       89.20      6.94 o 
  -4   0   8        5.16        7.37      2.48 o 
  -3   0   8      640.11      614.75     18.08 o 
  -2   0   8       50.08       49.65      1.79 o 
  -1   0   8      124.79      126.16      3.07 o 
   0   0   8       15.37       14.12      1.15 o 
   1   0   8     1350.74     1264.61     28.70 o 
   2   0   8      513.58      512.76     13.54 o 
   3   0   8      394.69      340.30     14.32 o 
   4   0   8      374.59      358.08     15.18 o 
   5   0   8      118.31      108.66      5.14 o 
   6   0   8        9.27       16.02      4.51 o 
  -7   1   8        5.84        5.73      5.29 o 
  -6   1   8        0.56       -4.41      4.41 o 
  -5   1   8      131.61      136.61     10.36 o 
  -4   1   8       24.81       23.15      1.98 o 
  -3   1   8       71.22       75.60      3.06 o 
  -2   1   8       26.56       27.46      1.34 o 
  -1   1   8      224.93      238.24      5.13 o 
   0   1   8      521.44      528.96     11.20 o 
   1   1   8     1007.46     1042.37     28.53 o 
   2   1   8        2.71        2.30      1.56 o 
   3   1   8     1081.62     1029.81     40.16 o 
   4   1   8        0.74       -0.76      3.19 o 
   5   1   8      475.54      455.37     15.34 o 
   6   1   8        2.61       -1.12      4.51 o 
  -7   2   8       43.31       61.47      7.27 o 
  -6   2   8        7.15        8.59      4.63 o 
  -5   2   8       55.30       61.80      4.13 o 
  -4   2   8       75.47       73.41      3.06 o 
  -3   2   8      225.52      228.38      6.81 o 
  -2   2   8        1.05        0.35      0.98 o 
  -1   2   8      363.22      367.14      7.30 o 
   0   2   8      127.95      142.76      4.09 o 
   1   2   8       19.47       23.00      1.91 o 
   2   2   8      879.00      821.65     32.31 o 
   3   2   8      102.07       98.21      5.91 o 
   4   2   8      456.33      446.93     18.53 o 
   5   2   8       26.86       34.89      3.25 o 
   6   2   8       41.75       38.67      9.03 o 
  -7   3   8      104.32      131.54     11.02 o 
  -6   3   8       34.00       35.35      4.08 o 
  -5   3   8      215.32      209.44      9.71 o 
  -4   3   8      917.96      910.73     28.06 o 
  -3   3   8      349.61      325.02      7.27 o 
  -2   3   8       84.48       93.48      2.77 o 
  -1   3   8      511.41      517.04     10.11 o 
   0   3   8        8.31       12.40      1.74 o 
   1   3   8        7.83        5.06      2.03 o 
   2   3   8      170.01      168.34      8.40 o 
   3   3   8       26.57       33.99      4.13 o 
   4   3   8      112.12      118.05      7.08 o 
   5   3   8       15.26        6.28      4.33 o 
  -7   4   8       49.49       50.02      7.49 o 
  -6   4   8       50.80       54.76      4.45 o 
  -5   4   8       16.57       15.36      3.07 o 
  -4   4   8       77.51       79.48      7.93 o 
  -3   4   8        3.55        4.18      1.35 o 
  -2   4   8      377.53      368.08      8.53 o 
  -1   4   8      165.12      134.74      3.71 o 
   0   4   8     1079.47     1076.86     31.87 o 
   1   4   8      387.38      370.73     11.79 o 
   2   4   8       89.44       87.52      5.76 o 
   3   4   8        2.66       -1.18      3.66 o 
   4   4   8      140.61      141.33      8.33 o 
   5   4   8       31.06       33.33      5.29 o 
  -7   5   8       11.92       14.59      3.46 o 
  -6   5   8       22.29       17.92      5.95 o 
  -5   5   8        5.13        2.40      7.49 o 
  -4   5   8       13.90       15.65      3.17 o 
  -3   5   8      163.79      153.98      7.14 o 
  -2   5   8      556.73      549.18     13.08 o 
  -1   5   8       36.61       38.50      3.86 o 
   0   5   8     1290.21     1251.65     37.11 o 
   1   5   8      115.19      124.54      5.16 o 
   2   5   8      148.91      150.48      8.59 o 
   3   5   8      120.19      116.42      7.17 o 
   4   5   8      134.35      146.28      8.56 o 
  -6   6   8       12.62       14.47      8.37 o 
  -5   6   8        1.45        2.03      4.30 o 
  -4   6   8       67.37       63.68      9.36 o 
  -3   6   8       26.93       31.56      2.32 o 
  -2   6   8        5.39        7.48      3.19 o 
  -1   6   8      285.01      274.24     10.47 o 
   0   6   8        8.15       11.32      2.53 o 
   1   6   8      289.23      291.31      9.72 o 
   2   6   8      119.68      126.75     11.79 o 
   3   6   8       70.46       79.39      6.31 o 
  -6   7   8        0.48       -3.54      3.54 o 
  -5   7   8       35.97       34.63      4.39 o 
  -4   7   8      178.10      171.96      9.18 o 
  -3   7   8       23.14       25.62      2.89 o 
  -2   7   8       10.57       16.08      3.53 o 
  -1   7   8      103.82       99.59      6.83 o 
   0   7   8       90.08       86.82      4.98 o 
   1   7   8      294.49      324.13     10.85 o 
   2   7   8        0.73       -3.56      4.13 o 
   3   7   8       68.34       77.75      6.61 o 
  -5   8   8       56.03       50.69      5.27 o 
  -4   8   8        1.25        4.19      4.85 o 
  -3   8   8      200.65      216.39     29.30 o 
  -2   8   8       18.36       12.56      3.75 o 
  -1   8   8      200.60      204.25     11.46 o 
   0   8   8        1.81        2.42      3.26 o 
   1   8   8      109.73      121.32      5.64 o 
   2   8   8       64.72       76.45      6.62 o 
  -4   9   8       95.50      102.67      9.69 o 
  -3   9   8      121.26      113.25      7.27 o 
  -2   9   8      108.81      107.52      7.49 o 
  -1   9   8       89.04       95.84      7.05 o 
   0   9   8      143.54      133.30      9.25 o 
   1 -12   9        2.33       -0.27      3.47 o 
   2 -12   9       15.61        6.06      6.17 o 
  -1 -11   9      105.16      122.58      7.65 o 
   0 -11   9        8.25       12.95      4.44 o 
   1 -11   9       91.79      101.51      5.11 o 
   2 -11   9        8.33        9.44      3.26 o 
   3 -11   9       34.22       33.58      3.66 o 
   4 -11   9        9.31        1.71      4.50 o 
  -2 -10   9      190.70      182.87     32.83 o 
  -1 -10   9        5.40        8.26      3.97 o 
   0 -10   9      306.70      326.43     10.52 o 
   1 -10   9      319.95      348.57     18.07 o 
   2 -10   9       29.23       28.48      3.26 o 
   3 -10   9       43.55       45.76      4.19 o 
   4 -10   9       38.52       43.44      5.03 o 
   5 -10   9        0.13        5.94      5.35 o 
  -3  -9   9       22.84       15.04      5.65 o 
  -2  -9   9       77.76       70.23     14.10 o 
  -1  -9   9       13.25        6.79      4.55 o 
   0  -9   9      266.41      280.10     13.33 o 
   1  -9   9       13.56       13.53      2.85 o 
   2  -9   9      530.37      560.56     35.62 o 
   3  -9   9       40.79       46.27      2.95 o 
   4  -9   9      214.56      245.54      7.90 o 
   5  -9   9        1.27       -3.02      4.15 o 
  -4  -8   9       27.23       23.05      6.00 o 
  -3  -8   9       27.20       24.01      5.39 o 
  -2  -8   9        4.57        3.51      4.44 o 
  -1  -8   9       35.03       28.30      4.87 o 
   0  -8   9       24.11       21.73      3.33 o 
   1  -8   9      464.29      441.69     14.46 o 
   2  -8   9      323.12      318.61      8.44 o 
   3  -8   9      263.59      268.12      6.77 o 
   4  -8   9       17.18       16.67      2.74 o 
   5  -8   9      123.10      126.43      7.31 o 
   6  -8   9        1.92        0.64      4.22 o 
  -5  -7   9       35.67       36.67      6.38 o 
  -4  -7   9      218.35      227.39     23.91 o 
  -3  -7   9       30.84       30.26      5.13 o 
  -2  -7   9       65.41       60.98      5.88 o 
  -1  -7   9       35.06       32.04      4.80 o 
   0  -7   9      111.14      114.47      4.79 o 
   1  -7   9      129.43      134.01      4.23 o 
   2  -7   9       13.99       12.15      1.73 o 
   3  -7   9       89.60       99.07      3.30 o 
   4  -7   9        2.09        1.63      2.87 o 
   5  -7   9      196.64      189.65      9.20 o 
   6  -7   9        0.44       -1.55      4.03 o 
  -5  -6   9       58.95       53.86      6.31 o 
  -4  -6   9       42.08       38.41      5.45 o 
  -3  -6   9      133.55      149.58     17.96 o 
  -2  -6   9      433.69      433.35     18.73 o 
  -1  -6   9      424.49      402.75     11.83 o 
   0  -6   9      206.74      195.13      6.61 o 
   1  -6   9      398.83      391.93     10.86 o 
   2  -6   9       31.45       35.10      1.92 o 
   3  -6   9      263.20      277.86      7.30 o 
   4  -6   9       76.76       75.99      4.23 o 
   5  -6   9       14.37       15.14      3.13 o 
   6  -6   9      187.85      211.56     13.02 o 
  -6  -5   9        8.43        8.34      5.20 o 
  -5  -5   9       44.88       39.76      7.27 o 
  -4  -5   9       36.38       39.47      5.95 o 
  -3  -5   9      960.63      910.88     36.56 o 
  -2  -5   9      311.61      290.44     13.62 o 
  -1  -5   9      898.48      867.17     23.88 o 
   0  -5   9      323.48      311.98      7.90 o 
   1  -5   9     1251.56     1242.60     25.88 o 
   2  -5   9       53.16       51.81      2.42 o 
   3  -5   9      263.76      269.52      7.49 o 
   4  -5   9        8.07        7.01      2.75 o 
   5  -5   9       14.52       12.44      2.99 o 
   6  -5   9        5.04       -2.65      3.43 o 
  -6  -4   9        8.15        7.86      5.13 o 
  -5  -4   9       13.49       12.08      4.59 o 
  -4  -4   9       65.75       54.77      5.36 o 
  -3  -4   9       83.27       90.19      6.21 o 
  -2  -4   9      527.72      526.08     20.86 o 
  -1  -4   9       44.60       46.41      2.64 o 
   0  -4   9     1203.88     1137.02     23.96 o 
   1  -4   9      135.45      143.39      3.88 o 
   2  -4   9     1114.90     1092.05     21.48 o 
   3  -4   9       52.79       50.14      3.36 o 
   4  -4   9      297.85      305.55     15.79 o 
   5  -4   9       29.08       32.93      3.58 o 
   6  -4   9       26.04       25.30      5.24 o 
  -6  -3   9       11.33        5.03      4.67 o 
  -5  -3   9       60.26       46.76      8.26 o 
  -4  -3   9       14.99       15.81     11.13 o 
  -3  -3   9       20.76       19.61      3.13 o 
  -2  -3   9      198.49      185.61      8.07 o 
  -1  -3   9       27.47       19.57      2.62 o 
   0  -3   9      534.40      551.92     14.42 o 
   1  -3   9       65.71       68.65      2.48 o 
   2  -3   9     2782.62     2660.93     61.32 o 
   3  -3   9      255.07      263.32     11.32 o 
   4  -3   9      621.94      599.51     19.74 o 
   5  -3   9       58.85       55.55      4.02 o 
   6  -3   9      143.01      125.53      7.60 o 
  -6  -2   9       30.51       28.32      5.07 o 
  -5  -2   9       55.29       52.29      5.13 o 
  -4  -2   9      593.84      555.51     23.03 o 
  -3  -2   9        9.94        2.53      2.99 o 
  -2  -2   9      792.55      758.17     20.80 o 
  -1  -2   9        8.18        9.70      1.33 o 
   0  -2   9      155.68      171.99      5.00 o 
   1  -2   9     1176.80     1195.38     26.98 o 
   2  -2   9       29.49       20.83      1.53 o 
   3  -2   9      895.36      822.22     32.45 o 
   4  -2   9        2.92       -0.02      2.66 o 
   5  -2   9      152.61      155.65      7.14 o 
   6  -2   9       18.33       19.79      4.86 o 
  -7  -1   9       41.42       45.83      8.15 o 
  -6  -1   9      118.56      114.79     10.36 o 
  -5  -1   9      247.14      260.71     12.14 o 
  -4  -1   9      522.85      493.53     20.47 o 
  -3  -1   9      211.15      212.33      8.66 o 
  -2  -1   9     1279.29     1243.65     30.10 o 
  -1  -1   9      241.21      248.47      5.80 o 
   0  -1   9      300.51      296.88      6.09 o 
   1  -1   9      149.83      142.38      4.30 o 
   2  -1   9        3.30        2.83      1.91 o 
   3  -1   9      361.85      339.95     14.40 o 
   4  -1   9        2.13        0.44      2.67 o 
   5  -1   9      115.62      105.12      5.61 o 
   6  -1   9       39.27       32.38      5.29 o 
  -7   0   9       32.15       24.24      6.61 o 
  -6   0   9       16.34       20.05      5.95 o 
  -5   0   9       53.40       59.15     11.46 o 
  -4   0   9        0.92       -2.70      2.88 o 
  -3   0   9     1256.10     1201.86     34.62 o 
  -2   0   9       10.80        6.94      1.41 o 
  -1   0   9     2123.57     2200.75     44.99 o 
   0   0   9      213.48      206.90      4.63 o 
   1   0   9      647.29      654.40     18.38 o 
   2   0   9        4.14        5.99      1.86 o 
   3   0   9       95.74       92.86      5.69 o 
   4   0   9       91.16       77.14      5.53 o 
   5   0   9       19.77       15.22      3.17 o 
   6   0   9       54.73       46.97      5.52 o 
  -7   1   9       21.48       22.91      6.83 o 
  -6   1   9        6.60        5.95      5.51 o 
  -5   1   9       33.30       34.15      5.95 o 
  -4   1   9       14.58       10.98      2.26 o 
  -3   1   9      935.37      927.60     26.85 o 
  -2   1   9      635.35      648.75     16.13 o 
  -1   1   9     1829.51     1791.18     35.16 o 
   0   1   9      483.32      540.75     15.15 o 
   1   1   9      620.01      576.19     16.40 o 
   2   1   9      161.88      161.47      5.86 o 
   3   1   9      157.88      146.40      7.87 o 
   4   1   9      126.75       92.95      6.08 o 
   5   1   9       48.94       46.46      3.82 o 
  -7   2   9       19.65       20.93      6.39 o 
  -6   2   9        4.70        1.98      5.07 o 
  -5   2   9      229.29      232.67     15.86 o 
  -4   2   9        2.88        9.98      2.79 o 
  -3   2   9        7.04        8.21      1.73 o 
  -2   2   9      763.76      754.32     16.11 o 
  -1   2   9       28.92       37.14      2.18 o 
   0   2   9      979.49      975.35     26.92 o 
   1   2   9      192.23      179.80      6.32 o 
   2   2   9      983.50      917.45     36.04 o 
   3   2   9        7.68        6.80      3.57 o 
   4   2   9      154.97      154.57     10.80 o 
   5   2   9        1.32       -2.71      3.06 o 
  -7   3   9      131.58      146.08     12.34 o 
  -6   3   9      138.54      146.74     11.90 o 
  -5   3   9      283.42      277.41     12.35 o 
  -4   3   9      237.73      242.61     11.05 o 
  -3   3   9       60.61       69.06      2.52 o 
  -2   3   9      389.86      395.93     10.25 o 
  -1   3   9       12.50       14.31      1.77 o 
   0   3   9      639.70      625.96     18.92 o 
   1   3   9       20.39       23.62      3.54 o 
   2   3   9      132.53      122.91      7.09 o 
   3   3   9       80.42       64.10      5.22 o 
   4   3   9       25.18       29.15      8.15 o 
   5   3   9       41.12       39.83      5.36 o 
  -6   4   9       96.52       98.66      6.28 o 
  -5   4   9       49.83       42.65      4.13 o 
  -4   4   9      583.33      582.74     23.98 o 
  -3   4   9        9.87        4.48      1.65 o 
  -2   4   9      382.55      389.64      9.56 o 
  -1   4   9      112.47      108.55      5.24 o 
   0   4   9      189.92      191.70      6.80 o 
   1   4   9      183.04      175.21      6.51 o 
   2   4   9       75.83       72.81      5.53 o 
   3   4   9       74.81       81.30      6.15 o 
   4   4   9        1.03       -0.08      4.44 o 
  -6   5   9       79.67       86.58      7.60 o 
  -5   5   9      148.40      150.86     14.21 o 
  -4   5   9      133.23      133.40      7.53 o 
  -3   5   9      235.49      272.95      7.81 o 
  -2   5   9      267.58      256.42     10.58 o 
  -1   5   9      448.33      454.74     16.59 o 
   0   5   9      184.28      183.07      7.68 o 
   1   5   9      360.11      373.48     12.15 o 
   2   5   9      131.08      128.53      7.55 o 
   3   5   9       25.89       31.62      4.99 o 
   4   5   9       13.93       23.90      5.30 o 
  -6   6   9        5.95       13.36      3.86 o 
  -5   6   9       20.05       13.71      3.76 o 
  -4   6   9        0.58       -1.23      3.17 o 
  -3   6   9      647.99      595.67     38.45 o 
  -2   6   9       28.92       31.29      3.75 o 
  -1   6   9      524.70      517.15     18.72 o 
   0   6   9      211.66      220.41      9.11 o 
   1   6   9      208.19      210.04      7.86 o 
   2   6   9        5.00        1.80      4.51 o 
   3   6   9      147.40      154.08     12.67 o 
  -5   7   9       60.77       62.88      5.49 o 
  -4   7   9        0.15       -0.66      4.85 o 
  -3   7   9       17.42       15.19      2.97 o 
  -2   7   9       62.57       58.83      4.85 o 
  -1   7   9        5.20        9.47      3.75 o 
   0   7   9       61.26       76.66      4.98 o 
   1   7   9      116.67      113.76      5.46 o 
   2   7   9      159.43      176.24     16.64 o 
  -4   8   9        2.24        3.30      5.29 o 
  -3   8   9       49.31       56.85      4.85 o 
  -2   8   9       52.24       40.98      4.63 o 
  -1   8   9        7.29       12.34      4.19 o 
   0   8   9       41.53       34.15      5.29 o 
   1   8   9        6.82        4.84      3.99 o 
  -3   9   9       83.82       81.96      5.95 o 
  -2   9   9       61.02       54.86      5.29 o 
  -1   9   9        9.40        9.91      4.41 o 
  -1 -11  10       22.70       44.24      5.84 o 
   0 -11  10       11.83       18.62      5.06 o 
   1 -11  10        1.29        0.46      3.40 o 
   2 -11  10       10.52        9.56      3.45 o 
   3 -11  10        0.54       -3.15      3.15 o 
  -2 -10  10      154.62      163.25     28.09 o 
  -1 -10  10        0.30        2.64      6.17 o 
   0 -10  10       24.03       34.63      3.49 o 
   1 -10  10       12.25        4.22      3.20 o 
   2 -10  10       28.68       34.28      4.01 o 
   3 -10  10       20.11       20.44      2.82 o 
   4 -10  10        0.84       -4.08      4.08 o 
  -3  -9  10       95.12       88.85     13.44 o 
  -2  -9  10      194.82      192.50     11.10 o 
  -1  -9  10      111.23       83.01      7.04 o 
   0  -9  10      276.14      303.54     15.75 o 
   1  -9  10       32.34       38.04      3.39 o 
   2  -9  10      167.77      181.27      7.96 o 
   3  -9  10       15.06       14.46      2.51 o 
   4  -9  10       11.19       10.97      3.59 o 
   5  -9  10        5.24        5.88      5.01 o 
  -4  -8  10        0.66       -4.31      5.71 o 
  -3  -8  10      197.21      189.17     14.87 o 
  -2  -8  10        0.95        4.42      7.82 o 
  -1  -8  10      287.03      298.90     19.29 o 
   0  -8  10       13.65       18.45      4.30 o 
   1  -8  10      227.70      222.80      7.78 o 
   2  -8  10       19.34       22.63      2.56 o 
   3  -8  10      170.38      175.20      5.08 o 
   4  -8  10       12.20       10.08      2.97 o 
   5  -8  10       28.31       25.22      5.21 o 
  -4  -7  10       10.79        5.33      5.27 o 
  -3  -7  10        5.40        7.75      4.81 o 
  -2  -7  10       12.94        7.16      4.52 o 
  -1  -7  10      159.55      171.52      7.30 o 
   0  -7  10      167.58      152.33      7.20 o 
   1  -7  10      394.19      396.31     12.92 o 
   2  -7  10      214.50      213.62      6.26 o 
   3  -7  10      193.23      213.10      6.67 o 
   4  -7  10       25.08       32.86      3.69 o 
   5  -7  10      129.04      131.74      7.45 o 
   6  -7  10       11.14       15.02      4.76 o 
  -5  -6  10       64.56       66.69      7.16 o 
  -4  -6  10       26.54       20.53      5.18 o 
  -3  -6  10       82.40       81.38      6.65 o 
  -2  -6  10        1.69        7.30      4.16 o 
  -1  -6  10       33.19       48.04      3.19 o 
   0  -6  10       60.00       54.80      3.29 o 
   1  -6  10      117.75      108.21      4.51 o 
   2  -6  10      120.43      119.51      3.51 o 
   3  -6  10       41.91       44.09      3.61 o 
   4  -6  10      207.57      215.72      8.12 o 
   5  -6  10        4.19        3.29      3.21 o 
   6  -6  10      155.37      157.98     12.56 o 
  -5  -5  10       86.25       75.62      7.09 o 
  -4  -5  10      199.91      199.25     11.03 o 
  -3  -5  10      626.57      605.44     25.36 o 
  -2  -5  10       91.91       83.54      6.24 o 
  -1  -5  10      147.39      144.23      5.42 o 
   0  -5  10       56.61       51.83      3.02 o 
   1  -5  10        2.18        2.77      1.78 o 
   2  -5  10       29.22       29.32      1.94 o 
   3  -5  10        6.42        8.31      2.18 o 
   4  -5  10       33.24       32.88      3.48 o 
   5  -5  10       58.47       64.81      7.59 o 
   6  -5  10       41.41       45.33      4.37 o 
  -6  -4  10       88.99       90.24     21.70 o 
  -5  -4  10       28.19       24.85      5.27 o 
  -4  -4  10      238.58      243.32     12.28 o 
  -3  -4  10      121.33      119.35     15.97 o 
  -2  -4  10     1042.24     1036.52     35.65 o 
  -1  -4  10        1.39        3.50      2.03 o 
   0  -4  10      453.53      427.96     12.48 o 
   1  -4  10      108.37      101.33      3.32 o 
   2  -4  10       17.55       21.47      1.81 o 
   3  -4  10        0.41       -0.01      2.03 o 
   4  -4  10       66.12       64.00      4.41 o 
   5  -4  10        0.61        3.07      3.40 o 
   6  -4  10        5.59        6.80      3.51 o 
  -6  -3  10       15.98       14.74      5.51 o 
  -5  -3  10       25.56       25.22      4.89 o 
  -4  -3  10       14.41       11.61      4.28 o 
  -3  -3  10      635.55      631.45     25.97 o 
  -2  -3  10      433.78      427.50     12.25 o 
  -1  -3  10       71.65       61.88      4.01 o 
   0  -3  10      385.09      375.69      9.92 o 
   1  -3  10       14.94       20.04      1.88 o 
   2  -3  10      693.25      698.18     16.67 o 
   3  -3  10       87.94       86.56      5.93 o 
   4  -3  10      172.03      175.83      8.47 o 
   5  -3  10        1.74       -4.55      4.55 o 
   6  -3  10        3.50        4.98      3.11 o 
  -6  -2  10       48.79       35.77     11.35 o 
  -5  -2  10       12.05       14.46      4.42 o 
  -4  -2  10        1.71       -1.68      3.86 o 
  -3  -2  10        9.85       10.44      3.08 o 
  -2  -2  10       48.39       54.84      6.71 o 
  -1  -2  10     1097.99     1061.92     28.95 o 
   0  -2  10       18.76       21.17      1.58 o 
   1  -2  10     1317.71     1275.65     32.96 o 
   2  -2  10       10.20       10.49      1.51 o 
   3  -2  10      176.58      182.65      9.16 o 
   4  -2  10        1.54        2.70      3.00 o 
   5  -2  10      176.33      175.79     28.75 o 
   6  -2  10       66.34       77.40      4.65 o 
  -6  -1  10       71.14       50.24      8.15 o 
  -5  -1  10      164.43      164.10      9.25 o 
  -4  -1  10       49.44       44.69      4.67 o 
  -3  -1  10        4.83        2.79      2.77 o 
  -2  -1  10       68.75       73.41      2.92 o 
  -1  -1  10      464.55      437.72     14.20 o 
   0  -1  10        1.47        2.01      1.44 o 
   1  -1  10       19.52       18.45      2.99 o 
   2  -1  10        6.26        9.08      2.17 o 
   3  -1  10      143.99      135.24      7.53 o 
   4  -1  10       57.89       55.22      4.01 o 
   5  -1  10      166.19      172.93      7.48 o 
   6  -1  10        0.65       -1.30      4.92 o 
  -6   0  10       68.10       63.46      8.37 o 
  -5   0  10      225.70      198.96     14.76 o 
  -4   0  10       44.80       53.81      4.67 o 
  -3   0  10      220.91      231.65      8.81 o 
  -2   0  10       45.25       40.79      2.15 o 
  -1   0  10       60.85       68.26      2.72 o 
   0   0  10       93.81      101.73      3.41 o 
   1   0  10      140.65      152.41      4.87 o 
   2   0  10       29.08       25.31      2.45 o 
   3   0  10      258.42      239.35     11.05 o 
   4   0  10       74.52       78.55      5.83 o 
   5   0  10        4.49        5.10      3.31 o 
  -6   1  10       58.14       60.59      8.37 o 
  -5   1  10       20.32        2.42      5.51 o 
  -4   1  10       66.29       72.47      4.03 o 
  -3   1  10      484.55      481.22     14.69 o 
  -2   1  10      146.63      161.66      4.92 o 
  -1   1  10      131.00      128.51      4.12 o 
   0   1  10      909.03      928.90     25.88 o 
   1   1  10      389.89      373.94     11.76 o 
   2   1  10       80.87       82.30      3.97 o 
   3   1  10       49.61       45.34     10.80 o 
   4   1  10       25.05       20.65      4.51 o 
   5   1  10       41.41       32.34      3.89 o 
  -6   2  10       27.04       44.29      7.49 o 
  -5   2  10        6.09        2.86      4.63 o 
  -4   2  10      365.55      357.22     15.47 o 
  -3   2  10      188.52      203.61      6.52 o 
  -2   2  10      373.37      381.21      9.89 o 
  -1   2  10       10.18       21.77      2.93 o 
   0   2  10      241.30      249.78      7.78 o 
   1   2  10        0.43        2.81      3.67 o 
   2   2  10      601.17      596.08     18.20 o 
   3   2  10        0.76        0.02      3.89 o 
   4   2  10      240.26      220.26     11.06 o 
   5   2  10       17.86       17.03      3.76 o 
  -6   3  10       18.38       24.54      3.91 o 
  -5   3  10        0.05       -0.28      3.17 o 
  -4   3  10        3.31        4.45      3.17 o 
  -3   3  10        0.69        0.48      1.44 o 
  -2   3  10       53.61       49.89      3.41 o 
  -1   3  10        7.93        9.46      2.40 o 
   0   3  10       51.33       35.81      2.82 o 
   1   3  10      528.18      540.84     16.65 o 
   2   3  10      284.03      264.78     12.14 o 
   3   3  10      121.78      110.00      7.01 o 
   4   3  10      145.89      154.75      9.03 o 
  -6   4  10       35.68       44.77      6.39 o 
  -5   4  10       12.25       17.44      3.86 o 
  -4   4  10       91.51      104.92     11.57 o 
  -3   4  10        2.12        2.17      2.06 o 
  -2   4  10       94.15       91.31      4.15 o 
  -1   4  10       63.04       57.58      3.79 o 
   0   4  10       45.77       36.56      3.33 o 
   1   4  10      186.79      197.25     10.66 o 
   2   4  10       16.25       12.23      4.21 o 
   3   4  10      237.23      253.49     12.39 o 
   4   4  10       11.42        4.72      7.38 o 
  -6   5  10       28.10       26.00      4.45 o 
  -5   5  10      223.77      256.68     14.32 o 
  -4   5  10       50.65       59.96      6.50 o 
  -3   5  10      105.02      106.02      8.15 o 
  -2   5  10      183.51      174.99      7.67 o 
  -1   5  10      123.85      109.26      5.77 o 
   0   5  10       20.19       21.31      6.28 o 
   1   5  10        8.45        4.38      2.77 o 
   2   5  10        7.59        9.69      4.52 o 
   3   5  10       22.32       20.78      5.22 o 
  -5   6  10       26.84       30.58      5.07 o 
  -4   6  10       18.95       19.17      5.29 o 
  -3   6  10      446.23      421.74     17.63 o 
  -2   6  10        5.27        7.49      3.53 o 
  -1   6  10      436.38      409.66     15.33 o 
   0   6  10        8.02        8.01      3.33 o 
   1   6  10      189.29      190.01      8.63 o 
   2   6  10        1.74        1.21      4.96 o 
  -4   7  10      171.38      166.13     12.78 o 
  -3   7  10        7.91        9.64      2.93 o 
  -2   7  10      126.56      131.10      8.15 o 
  -1   7  10       92.73       74.47      5.95 o 
   0   7  10      118.51      124.65      6.61 o 
   1   7  10      114.43      112.06      6.35 o 
  -3   8  10       10.45        3.75      3.97 o 
  -2   8  10      128.95      126.69      8.37 o 
  -1   8  10        4.15       -4.19      4.19 o 
   1 -11  11       35.55       30.70      4.05 o 
   2 -11  11       27.67       36.80      4.73 o 
  -1 -10  11        6.46       13.88      7.05 o 
   0 -10  11       32.02       42.84      4.07 o 
   1 -10  11       17.28       14.85      4.39 o 
   2 -10  11       28.19       35.48      3.76 o 
   3 -10  11      130.04      152.14      7.72 o 
   4 -10  11        0.45        3.14      5.41 o 
  -2  -9  11      103.33      113.35      8.68 o 
  -1  -9  11        6.23       -3.30      6.17 o 
   0  -9  11       73.87       85.01      7.16 o 
   1  -9  11       13.03       16.51      4.20 o 
   2  -9  11        0.37       -3.09      3.09 o 
   3  -9  11        9.73        7.43      3.25 o 
   4  -9  11       17.58       28.83      7.38 o 
  -3  -8  11      260.31      284.59     26.88 o 
  -2  -8  11        2.02       -3.72      5.05 o 
  -1  -8  11      261.25      287.32     28.09 o 
   0  -8  11       77.06       73.45      6.61 o 
   1  -8  11      203.06      199.61      7.31 o 
   2  -8  11        8.36        8.56      2.44 o 
   3  -8  11       82.13       97.30      6.27 o 
   4  -8  11        6.05        2.25      3.05 o 
   5  -8  11        3.08       -3.10      4.94 o 
  -4  -7  11       53.11       50.95     10.36 o 
  -3  -7  11       32.26       32.75      5.88 o 
  -2  -7  11        8.41        5.19      7.27 o 
  -1  -7  11      401.50      410.13     27.98 o 
   0  -7  11       70.55       67.00      4.55 o 
   1  -7  11      519.79      512.35     15.17 o 
   2  -7  11      110.92      113.91      4.27 o 
   3  -7  11      129.56      142.08      5.56 o 
   4  -7  11        5.32        6.92      3.75 o 
   5  -7  11       15.33       15.88      3.88 o 
  -4  -6  11       44.27       38.84      6.18 o 
  -3  -6  11        9.00        7.10      4.97 o 
  -2  -6  11      319.62      331.05     15.50 o 
  -1  -6  11       17.02       24.55      5.63 o 
   0  -6  11      749.60      704.38     22.50 o 
   1  -6  11        8.63       12.84      4.82 o 
   2  -6  11      377.04      417.91     10.65 o 
   3  -6  11       14.71       17.44      2.64 o 
   4  -6  11      410.64      453.20     18.48 o 
   5  -6  11       24.39       25.88      4.96 o 
  -5  -5  11      102.81       95.97     12.01 o 
  -4  -5  11        6.66       13.27      5.24 o 
  -3  -5  11        8.83        3.40      4.60 o 
  -2  -5  11       91.23       87.82      6.62 o 
  -1  -5  11        0.47       -2.36      2.36 o 
   0  -5  11      148.52      145.13      6.21 o 
   1  -5  11       52.47       58.51      3.52 o 
   2  -5  11      120.07      127.36      4.97 o 
   3  -5  11       83.81       96.12      4.28 o 
   4  -5  11      163.38      183.59      8.23 o 
   5  -5  11       25.14       24.80      4.12 o 
  -5  -4  11        1.51       -1.31      4.76 o 
  -4  -4  11      443.40      420.05     18.89 o 
  -3  -4  11      139.10      127.53     20.05 o 
  -2  -4  11       93.93       93.30      6.67 o 
  -1  -4  11       33.37       31.86      3.16 o 
   0  -4  11      354.92      344.92     11.61 o 
   1  -4  11      129.63      111.92      5.79 o 
   2  -4  11      190.62      173.12      5.05 o 
   3  -4  11      193.90      206.87     10.08 o 
   4  -4  11        0.68       -3.09      3.90 o 
   5  -4  11      281.74      277.12     14.71 o 
  -5  -3  11       13.58       18.49      5.05 o 
  -4  -3  11      278.89      274.31     13.51 o 
  -3  -3  11      220.79      223.21     11.39 o 
  -2  -3  11       57.61       64.40      3.38 o 
  -1  -3  11      287.32      288.66     11.61 o 
   0  -3  11      338.17      315.65     15.70 o 
   1  -3  11      277.22      262.86      8.94 o 
   2  -3  11       58.26       61.49      2.78 o 
   3  -3  11       21.96       23.95      3.49 o 
   4  -3  11        0.74        3.17      3.35 o 
   5  -3  11       13.40       12.28      3.85 o 
  -6  -2  11        0.93       -2.42      7.27 o 
  -5  -2  11       71.60       66.62     14.76 o 
  -4  -2  11       13.05       12.51      4.42 o 
  -3  -2  11      513.59      492.73     20.90 o 
  -2  -2  11      171.19      160.27      5.70 o 
  -1  -2  11      570.93      582.45     16.46 o 
   0  -2  11       27.23       29.83      3.53 o 
   1  -2  11     1356.89     1394.67     39.33 o 
   2  -2  11       96.47       82.57      4.82 o 
   3  -2  11      295.52      259.38     12.13 o 
   4  -2  11        1.41       -1.85      3.35 o 
   5  -2  11       32.71       33.26      4.05 o 
  -6  -1  11        4.39        6.17      7.27 o 
  -5  -1  11       81.37       71.95      7.71 o 
  -4  -1  11        9.53        3.53      3.95 o 
  -3  -1  11      128.77      123.10      7.34 o 
  -2  -1  11       68.55       76.78      3.21 o 
  -1  -1  11       32.99       30.93      2.26 o 
   0  -1  11      472.35      487.58     25.01 o 
   1  -1  11      145.13      136.87      7.60 o 
   2  -1  11      367.23      351.13     11.76 o 
   3  -1  11      176.05      161.29      8.78 o 
   4  -1  11       62.06       58.26      5.37 o 
   5  -1  11       63.21       64.25      8.96 o 
  -6   0  11        0.32       -1.98      6.17 o 
  -5   0  11      136.51      165.69     13.66 o 
  -4   0  11       24.46       28.84      4.20 o 
  -3   0  11      162.98      163.67      6.28 o 
  -2   0  11      199.73      205.77      6.43 o 
  -1   0  11      236.38      219.73      7.91 o 
   0   0  11      145.30      144.94      7.16 o 
   1   0  11       39.26       36.90      2.88 o 
   2   0  11      287.97      289.22     12.71 o 
   3   0  11        2.37        3.01      3.64 o 
   4   0  11      270.62      253.78     12.06 o 
   5   0  11        0.44        0.23      3.56 o 
  -6   1  11       29.83       31.29      7.49 o 
  -5   1  11       22.56       30.19      7.05 o 
  -4   1  11      271.50      282.27     10.40 o 
  -3   1  11      359.32      353.94     12.44 o 
  -2   1  11      321.92      328.60     10.36 o 
  -1   1  11      130.27      126.18      5.03 o 
   0   1  11       78.71       80.57      4.02 o 
   1   1  11        0.13       -0.17      3.99 o 
   2   1  11       96.25       86.21      5.96 o 
   3   1  11      172.22      137.03      8.06 o 
   4   1  11       34.52       30.86      5.95 o 
  -6   2  11      107.54      103.78     11.02 o 
  -5   2  11        2.17        7.28      3.54 o 
  -4   2  11      765.19      738.87     30.19 o 
  -3   2  11      292.64      308.18      8.27 o 
  -2   2  11      611.36      598.21     22.44 o 
  -1   2  11      111.73      108.12      5.35 o 
   0   2  11      670.78      685.68     35.91 o 
   1   2  11        4.85        3.61      2.54 o 
   2   2  11       53.36       60.37      5.09 o 
   3   2  11        2.05       -3.18      4.11 o 
   4   2  11        0.99       -1.22      6.61 o 
  -6   3  11        2.05       -1.91      3.75 o 
  -5   3  11       59.74       67.85     12.12 o 
  -4   3  11       16.16       13.41      3.81 o 
  -3   3  11      378.65      396.35     12.69 o 
  -2   3  11      113.73      107.57      5.67 o 
  -1   3  11      309.53      309.01     11.85 o 
   0   3  11      216.56      209.23     10.80 o 
   1   3  11      346.62      337.38     11.08 o 
   2   3  11      114.84      115.22      7.16 o 
   3   3  11       42.85       43.08      5.53 o 
  -5   4  11        4.29        1.16      3.76 o 
  -4   4  11        2.36        4.17      6.06 o 
  -3   4  11      102.17      106.28      5.45 o 
  -2   4  11       30.41       30.46      2.75 o 
  -1   4  11      358.22      358.77     16.97 o 
   0   4  11       27.46       33.38      3.54 o 
   1   4  11      714.09      715.28     21.90 o 
   2   4  11       42.45       40.27      5.20 o 
   3   4  11      191.94      192.57     15.31 o 
  -5   5  11       37.76       35.71      5.18 o 
  -4   5  11        8.45       10.36      4.85 o 
  -3   5  11       32.66       33.88      3.38 o 
  -2   5  11       93.14       87.69      6.17 o 
  -1   5  11       57.06       60.63      4.16 o 
   0   5  11      176.38      169.68      7.83 o 
   1   5  11       13.44        8.01      3.54 o 
   2   5  11      134.92      143.02     16.97 o 
  -4   6  11        2.67        9.25      5.07 o 
  -3   6  11      139.08      140.64      6.76 o 
  -2   6  11       13.79       10.80      3.97 o 
  -1   6  11       24.31       20.71      4.41 o 
   0   6  11        2.33        0.29      3.44 o 
   1   6  11       19.25       16.91      3.83 o 
  -3   7  11        7.21        5.07      3.75 o 
  -2   7  11      106.26      114.79      7.71 o 
  -1   7  11       15.37        5.51      4.41 o 
   0   7  11      121.71      141.89      9.47 o 
   0 -10  12        0.50        0.15      4.29 o 
   1 -10  12      115.13      119.88      5.81 o 
   2 -10  12        0.22       -3.34      3.34 o 
  -2  -9  12        6.22        5.73      7.05 o 
  -1  -9  12       24.97       30.19      7.71 o 
   0  -9  12       15.16       12.42      4.55 o 
   1  -9  12       18.82       20.70      5.97 o 
   2  -9  12       80.97       91.97      7.76 o 
   3  -9  12       59.39       67.77      5.00 o 
  -3  -8  12       91.50      126.37     11.46 o 
  -2  -8  12       14.08        9.15      7.38 o 
  -1  -8  12        5.30       14.54      6.83 o 
   0  -8  12       36.41       39.60      5.07 o 
   1  -8  12       17.94       22.91      3.36 o 
   2  -8  12       25.92       23.47      3.13 o 
   3  -8  12       32.45       42.18      4.96 o 
   4  -8  12       24.65       38.52      4.89 o 
  -3  -7  12        6.33       11.94      5.77 o 
  -2  -7  12       27.61       32.54      5.91 o 
  -1  -7  12       63.91       75.70      4.73 o 
   0  -7  12       93.08       92.49      5.61 o 
   1  -7  12      114.12      112.99      5.02 o 
   2  -7  12       20.71       18.74      3.50 o 
   3  -7  12        0.04       -0.55      3.08 o 
   4  -7  12       38.81       42.28      4.40 o 
  -4  -6  12      170.37      183.18     11.20 o 
  -3  -6  12       21.02       17.60      5.56 o 
  -2  -6  12      404.18      442.21     19.63 o 
  -1  -6  12       32.41       31.73      3.50 o 
   0  -6  12      210.02      233.14      9.79 o 
   1  -6  12       42.53       37.57      4.63 o 
   2  -6  12      211.16      217.57      8.17 o 
   3  -6  12        9.78       13.53      2.88 o 
   4  -6  12        8.91       10.69      4.12 o 
   5  -6  12        0.21       -0.27      4.10 o 
  -4  -5  12       39.11       36.48      6.19 o 
  -3  -5  12       23.97       20.64      5.35 o 
  -2  -5  12        8.38       13.42     12.34 o 
  -1  -5  12      175.19      162.69      7.51 o 
   0  -5  12        4.45        6.50      3.07 o 
   1  -5  12      263.66      268.65     11.51 o 
   2  -5  12      149.57      156.74      5.82 o 
   3  -5  12       69.51       68.55      6.27 o 
   4  -5  12       29.08       26.44      4.14 o 
   5  -5  12       32.41       36.61      4.70 o 
  -5  -4  12       29.29       32.40      6.12 o 
  -4  -4  12       15.08       14.71      5.29 o 
  -3  -4  12       74.31       75.42      9.03 o 
  -2  -4  12       34.72       44.79      5.50 o 
  -1  -4  12       29.31       33.15      3.13 o 
   0  -4  12        3.42        5.64      2.91 o 
   1  -4  12       17.08       19.58      3.44 o 
   2  -4  12        9.22       12.80      2.12 o 
   3  -4  12      392.69      400.38     11.56 o 
   4  -4  12        0.18        2.73      5.78 o 
   5  -4  12       87.08       78.99      5.57 o 
  -5  -3  12       70.98       77.40      7.21 o 
  -4  -3  12       34.89       36.46     15.20 o 
  -3  -3  12      327.67      359.02     16.37 o 
  -2  -3  12       73.47       77.25      4.13 o 
  -1  -3  12       98.08       99.52      5.24 o 
   0  -3  12       13.65       17.29      3.17 o 
   1  -3  12       51.39       46.91      3.86 o 
   2  -3  12      224.81      216.65      7.35 o 
   3  -3  12       15.27       18.28      7.27 o 
   4  -3  12       66.74       69.45      7.26 o 
   5  -3  12        0.95       -1.14      3.84 o 
  -5  -2  12       83.94       72.23     11.90 o 
  -4  -2  12      190.48      203.89     11.35 o 
  -3  -2  12      216.85      214.57     11.29 o 
  -2  -2  12       57.38       66.48      4.36 o 
  -1  -2  12      483.89      480.04     19.61 o 
   0  -2  12       13.83        9.74      2.85 o 
   1  -2  12      281.45      292.98     11.46 o 
   2  -2  12       15.40        6.73      2.77 o 
   3  -2  12       25.08       19.45      4.60 o 
   4  -2  12        1.69        2.52      3.74 o 
   5  -2  12        7.95        5.69      5.51 o 
  -5  -1  12       20.93       21.74      5.33 o 
  -4  -1  12      114.36      134.05     12.01 o 
  -3  -1  12        2.02        2.51      4.01 o 
  -2  -1  12      566.87      570.47     15.63 o 
  -1  -1  12       75.14       73.86      3.76 o 
   0  -1  12      406.43      429.24     15.92 o 
   1  -1  12      198.09      188.78      7.11 o 
   2  -1  12      132.81      124.55      5.42 o 
   3  -1  12       31.59       28.47      4.96 o 
   4  -1  12       61.13       58.18      7.38 o 
  -5   0  12        4.53        5.07      6.61 o 
  -4   0  12        5.57        5.15      4.01 o 
  -3   0  12       15.42       17.87      3.21 o 
  -2   0  12      261.35      286.95      9.47 o 
  -1   0  12       75.08       78.02      3.90 o 
   0   0  12      413.50      409.02     15.29 o 
   1   0  12      116.11      119.18      5.34 o 
   2   0  12      443.34      475.63     23.61 o 
   3   0  12        0.34        3.19      4.27 o 
   4   0  12      144.39      131.90      8.00 o 
  -5   1  12        5.99       -1.10      6.17 o 
  -4   1  12       14.56       12.21      3.81 o 
  -3   1  12        2.03        3.02      3.13 o 
  -2   1  12        7.96        5.21      4.49 o 
  -1   1  12      125.62      142.75     13.55 o 
   0   1  12        6.95        7.18      4.96 o 
   1   1  12      142.07      157.30      6.24 o 
   2   1  12      163.20      160.36      6.53 o 
   3   1  12      266.93      247.65     17.63 o 
   4   1  12       12.25       16.28      4.86 o 
  -5   2  12       16.98       19.70      4.44 o 
  -4   2  12      307.99      296.02     13.71 o 
  -3   2  12        5.24        8.00      3.35 o 
  -2   2  12       75.05       71.29      3.79 o 
  -1   2  12       23.16       28.94      3.26 o 
   0   2  12       48.35       43.36      3.86 o 
   1   2  12       20.00       18.59      3.46 o 
   2   2  12       41.72       41.25      3.52 o 
   3   2  12       77.34       73.37     11.24 o 
  -5   3  12       97.56      100.90      6.88 o 
  -4   3  12        1.56        4.10      3.86 o 
  -3   3  12      180.87      191.96     12.56 o 
  -2   3  12       42.49       31.31      4.06 o 
  -1   3  12      246.79      248.06     10.11 o 
   0   3  12       56.13       48.26      4.41 o 
   1   3  12       40.95       38.40      4.02 o 
   2   3  12        3.40        1.99      3.17 o 
   3   3  12       25.59       16.95      5.18 o 
  -4   4  12       48.51       46.93      6.83 o 
  -3   4  12      158.10      159.58      9.80 o 
  -2   4  12       22.79       19.39      3.97 o 
  -1   4  12      272.19      255.74     10.37 o 
   0   4  12       38.09       41.75      5.73 o 
   1   4  12      307.98      281.24     11.43 o 
   2   4  12        1.09        1.70      4.66 o 
  -4   5  12        1.20       -1.32      5.07 o 
  -3   5  12        6.04        7.20      3.01 o 
  -2   5  12      280.04      262.19     13.66 o 
  -1   5  12        2.38        3.16      3.26 o 
   0   5  12      500.28      473.76     17.67 o 
   1   5  12        4.51        4.46      3.59 o 
  -3   6  12        0.32        0.44      3.97 o 
  -2   6  12       11.70       10.58      4.41 o 
  -1   6  12       32.56       35.91      5.07 o 
   0  -9  13       85.22       90.98      4.98 o 
   1  -9  13       36.24       40.89      4.05 o 
   2  -9  13       39.89       43.97      4.20 o 
  -2  -8  13        4.82        4.85      7.05 o 
  -1  -8  13       58.56       64.56      8.81 o 
   0  -8  13       18.96       25.15      6.39 o 
   1  -8  13        0.38       -0.12      3.27 o 
   2  -8  13      200.22      213.58      7.85 o 
   3  -8  13        0.25        4.13      5.28 o 
  -2  -7  13       24.78       30.41      7.49 o 
  -1  -7  13       18.79       19.69      3.50 o 
   0  -7  13       34.85       39.26      4.50 o 
   1  -7  13       23.00       21.67      3.36 o 
   2  -7  13        5.65        9.51      2.86 o 
   3  -7  13        4.07        2.15      3.56 o 
   4  -7  13       25.36       20.84      5.50 o 
  -3  -6  13        7.16       11.61      5.82 o 
  -2  -6  13      327.78      334.02     21.37 o 
  -1  -6  13       27.52       31.40      8.04 o 
   0  -6  13      319.98      316.36     13.88 o 
   1  -6  13        0.99        0.81      3.54 o 
   2  -6  13       36.11       42.99      3.20 o 
   3  -6  13       18.83       25.25      5.89 o 
   4  -6  13        9.44        9.75      4.34 o 
  -4  -5  13        6.28       -0.25      5.66 o 
  -3  -5  13      250.76      266.67     14.54 o 
  -2  -5  13       44.24       42.30      7.05 o 
  -1  -5  13      309.26      307.15     17.08 o 
   0  -5  13       43.90       51.22      4.29 o 
   1  -5  13      173.02      184.68      8.36 o 
   2  -5  13       41.87       45.91      4.23 o 
   3  -5  13       55.77       58.67      6.82 o 
   4  -5  13       11.43        9.56      4.19 o 
  -4  -4  13        8.42        8.12      5.61 o 
  -3  -4  13        6.53        8.46      4.89 o 
  -2  -4  13       57.63       66.10      8.15 o 
  -1  -4  13      100.03      103.76      5.82 o 
   0  -4  13       57.29       55.91      4.34 o 
   1  -4  13      298.55      301.63     12.12 o 
   2  -4  13        4.61        2.50      2.30 o 
   3  -4  13      296.92      307.43      9.58 o 
   4  -4  13        3.96        4.50      3.99 o 
  -4  -3  13       27.84       27.49      5.72 o 
  -3  -3  13        2.29        6.26      4.69 o 
  -2  -3  13        6.13        7.99      2.89 o 
  -1  -3  13       76.24       75.78     14.98 o 
   0  -3  13      156.41      162.74      7.51 o 
   1  -3  13       69.31       72.74      7.71 o 
   2  -3  13      437.93      457.63     22.25 o 
   3  -3  13        8.99       17.82      3.05 o 
   4  -3  13       91.27       96.46     10.95 o 
  -4  -2  13       33.29       27.90      5.51 o 
  -3  -2  13      186.05      201.04     11.20 o 
  -2  -2  13        1.91        3.15      3.42 o 
  -1  -2  13       75.12       83.13     12.45 o 
   0  -2  13       13.60       10.08      3.39 o 
   1  -2  13       33.86       47.74     11.35 o 
   2  -2  13       11.96        9.64      3.01 o 
   3  -2  13        4.33        1.96      4.55 o 
   4  -2  13       53.20       47.76      5.00 o 
  -5  -1  13        0.46       -5.51      7.49 o 
  -4  -1  13      214.09      226.17     12.08 o 
  -3  -1  13       20.24       15.27      8.92 o 
  -2  -1  13      221.78      226.64      9.37 o 
  -1  -1  13       59.53       56.26      4.16 o 
   0  -1  13      157.86      151.04      7.30 o 
   1  -1  13       17.72       14.82      4.30 o 
   2  -1  13       24.71       22.01      3.25 o 
   3  -1  13        2.00        8.87      4.92 o 
   4  -1  13       55.06       59.75      5.60 o 
  -5   0  13       10.37       13.66      7.71 o 
  -4   0  13       37.95       46.27      5.56 o 
  -3   0  13       17.77       19.17      4.01 o 
  -2   0  13      464.41      489.23     18.26 o 
  -1   0  13       58.83       66.97      4.60 o 
   0   0  13      548.44      528.36     30.19 o 
   1   0  13       18.08       15.05      3.49 o 
   2   0  13      127.76      124.38      6.93 o 
   3   0  13        6.45        4.44      4.92 o 
  -4   1  13       17.35       11.32      4.39 o 
  -3   1  13      256.38      284.51     12.77 o 
  -2   1  13       19.74       26.13      2.87 o 
  -1   1  13      426.37      406.51     24.24 o 
   0   1  13        4.56        6.16      3.10 o 
   1   1  13      189.53      175.01      8.04 o 
   2   1  13       70.26       65.70      6.64 o 
   3   1  13      146.68      146.90     10.58 o 
  -4   2  13       14.07       11.68      5.29 o 
  -3   2  13        6.66        3.30      4.85 o 
  -2   2  13        2.14       -0.02      2.62 o 
  -1   2  13       29.57       31.93      4.30 o 
   0   2  13       21.93       26.63      3.81 o 
   1   2  13      217.36      213.72     17.19 o 
   2   2  13       40.33       37.25      7.38 o 
  -4   3  13       10.72        5.51      5.51 o 
  -3   3  13       65.12       65.44      7.71 o 
  -2   3  13       26.83       28.41      3.81 o 
  -1   3  13       19.64       11.00      3.42 o 
   0   3  13       34.96       31.96      3.79 o 
   1   3  13       31.73       35.43      4.32 o 
   2   3  13       65.34       48.37      4.56 o 
  -3   4  13      149.06      157.32     12.56 o 
  -2   4  13        3.28        9.25      4.19 o 
  -1   4  13      103.57       88.63      5.33 o 
   0   4  13       14.59       14.13      3.67 o 
   1   4  13        1.17       -0.73      5.95 o 
  -1   5  13       51.04       43.63      5.29 o 
   0  -8  14       99.96      120.16      8.48 o 
   1  -8  14        7.84        3.71      3.52 o 
  -1  -7  14       53.16       57.13      4.56 o 
   0  -7  14       14.50       15.20      4.13 o 
   1  -7  14      134.81      143.46      6.17 o 
   2  -7  14        2.25        2.64      3.23 o 
  -2  -6  14       40.13       56.63      8.37 o 
  -1  -6  14        1.61        4.74      3.46 o 
   0  -6  14        0.55        1.82      5.07 o 
   1  -6  14        4.97        0.18      3.89 o 
   2  -6  14       18.96       19.97      2.97 o 
   3  -6  14       29.89       36.24      4.28 o 
  -3  -5  14      180.24      216.81     16.52 o 
  -2  -5  14       30.82       36.58      7.27 o 
  -1  -5  14       92.64       97.80      6.39 o 
   0  -5  14       20.85       22.74      4.30 o 
   1  -5  14       78.40       71.72      5.19 o 
   2  -5  14        1.02       -3.42      3.42 o 
   3  -5  14       55.07       58.99      7.57 o 
  -3  -4  14      159.11      175.60     14.10 o 
  -2  -4  14      146.89      163.05     13.44 o 
  -1  -4  14      155.43      176.81      8.31 o 
   0  -4  14       19.45       22.65      3.92 o 
   1  -4  14      174.35      179.74     12.01 o 
   2  -4  14        3.50        5.74      3.43 o 
   3  -4  14        6.45        2.44      3.62 o 
  -3  -3  14       28.06       26.22      6.83 o 
  -2  -3  14      157.46      167.23     13.22 o 
  -1  -3  14       56.09       60.88      5.62 o 
   0  -3  14      264.80      267.92     17.85 o 
   1  -3  14       49.12       47.42      4.66 o 
   2  -3  14      382.36      384.70     14.92 o 
   3  -3  14        0.46       -2.84      3.34 o 
  -4  -2  14        4.27        8.77      5.35 o 
  -3  -2  14        1.00       14.10      6.39 o 
  -2  -2  14       19.12       22.80      3.37 o 
  -1  -2  14       96.94      103.26      6.94 o 
   0  -2  14       95.60      106.91      5.98 o 
   1  -2  14      138.18      142.93      7.20 o 
   2  -2  14       84.80       96.80      5.77 o 
   3  -2  14       27.41       30.38      6.91 o 
  -4  -1  14      157.36      146.76      9.37 o 
  -3  -1  14       42.26       38.34      7.27 o 
  -2  -1  14       10.57       17.08      5.51 o 
  -1  -1  14       21.97       22.19      3.75 o 
   0  -1  14       50.35       46.56      4.23 o 
   1  -1  14       31.76       30.42      3.91 o 
   2  -1  14        3.32        0.75      3.54 o 
   3  -1  14       56.14       41.90      6.04 o 
  -3   0  14       28.49       33.49      7.05 o 
  -2   0  14      221.70      230.18     11.02 o 
  -1   0  14       12.51        8.77      3.65 o 
   0   0  14       34.14       35.94      4.74 o 
   1   0  14       12.52       14.91      4.08 o 
   2   0  14        2.11        5.24      3.75 o 
  -3   1  14      697.94      757.89     30.30 o 
  -2   1  14        6.81        6.82      3.42 o 
  -1   1  14      182.78      181.55     13.66 o 
   0   1  14        0.93       -2.92      3.38 o 
   1   1  14      219.99      225.70      9.79 o 
   2   1  14       16.27       19.63      4.16 o 
  -3   2  14        5.57        5.51      5.51 o 
  -2   2  14      123.26      133.13      6.88 o 
  -1   2  14      104.39      106.42      9.91 o 
   0   2  14       46.78       47.56      4.44 o 
   1   2  14      141.00      145.24      7.52 o 
  -2   3  14      122.89      130.22      8.81 o 
  -1   3  14       18.39       16.02      3.79 o 
   0   3  14      101.75      103.72      6.09 o 
   0  -6  15       54.21       62.67      5.24 o 
   1  -6  15       23.29       22.32      3.64 o 
  -1  -5  15        9.02       13.00      5.95 o 
   0  -5  15        1.15       -1.94      5.18 o 
   1  -5  15        0.91        2.63      4.19 o 
  -2  -4  15        7.09        6.39      6.83 o 
  -1  -4  15       24.09       25.10      4.30 o 
   0  -4  15       15.73       10.47      4.01 o 
   1  -4  15       21.76       20.25      4.29 o 
   2  -4  15       27.46       24.01      4.06 o 
  -2  -3  15       96.24       89.01      9.91 o 
  -1  -3  15        3.35        3.19      3.65 o 
   0  -3  15      188.32      207.57      9.48 o 
   1  -3  15       45.49       48.19      4.76 o 
   2  -3  15       41.08       51.66      4.96 o 
  -2  -2  15       95.19       99.37     10.14 o 
  -1  -2  15       68.62       82.26      5.45 o 
   0  -2  15       59.74       60.28      4.97 o 
   1  -2  15       76.21       73.87      5.56 o 
  -2  -1  15        4.62        8.84      3.50 o 
  -1  -1  15       57.34       80.66      5.33 o 
   0  -1  15        8.50        9.57      4.02 o 
   1  -1  15      212.47      222.98     12.78 o 
  -2   0  15        5.12       -0.72      3.54 o 
  -1   0  15       12.74        8.20      3.79 o 
   0   0  15       14.67       20.37      4.96 o 
   1   0  15        1.84       -0.60      3.92 o 
  -1   1  15       44.57       37.84      4.60 o 
   0   1  15       14.17       17.85      5.07 o 
                                                 
